# Supplementary material for: A semi-parametric Bayesian model for unsupervised differential co-expression analysis
Source: BMC Bioinformatics. 2010 May 7;11:234. doi: 10.1186/1471-2105-11-234 (PMC2876132; doi:10.1186/1471-2105-11-234)
Supplement: Additional file 2 — Supplemental material 2. XLS containing Table S7-S10. [file 1471-2105-11-234-S2.XLS]

## Sheet: Table_S7_GSE11121_top200DCS
Table S7. Top 200 DCS genes for the Schmidt et al. (2008) dataset
Entrez Gene ID	Gene Symbol	Gene Name
18	ABAT	4-aminobutyrate aminotransferase
79852	ABHD9	abhydrolase domain containing 9
59272	ACE2	angiotensin I converting enzyme (peptidyl-dipeptidase A) 2
58	ACTA1	actin, alpha 1, skeletal muscle
57180	ACTR3B	ARP3 actin-related protein 3 homolog B (yeast)
133	ADM	adrenomedullin
57016	AKR1B10	aldo-keto reductase family 1, member B10 (aldose reductase)
230	ALDOC	aldolase C, fructose-bisphosphate
419	ART3	ADP-ribosyltransferase 3
429	ASCL1	achaete-scute complex homolog 1 (Drosophila)
8424	BBOX1	butyrobetaine (gamma), 2-oxoglutarate dioxygenase (gamma-butyrobetaine hydroxylase) 1
53335	BCL11A	B-cell CLL/lymphoma 11A (zinc finger protein)
597	BCL2A1	BCL2-related protein A1
221061	C10orf38	chromosome 10 open reading frame 38
89927	C16orf45	chromosome 16 open reading frame 45
51313	C4orf18	chromosome 4 open reading frame 18
79614	C5orf23	chromosome 5 open reading frame 23
765	CA6	carbonic anhydrase VI
768	CA9	carbonic anhydrase IX
55799	CACNA2D3	calcium channel, voltage-dependent, alpha 2/delta 3 subunit
794	CALB2	calbindin 2, 29kDa (calretinin)
820	CAMP	cathelicidin antimicrobial peptide
875	CBS	cystathionine-beta-synthase
6364	CCL20	chemokine (C-C motif) ligand 20
50489	CD207	CD207 molecule, langerin
28513	CDH19	cadherin 19, type 2
1001	CDH3	cadherin 3, type 1, P-cadherin (placental)
1117	CHI3L2	chitinase 3-like 2
9435	CHST2	carbohydrate (N-acetylglucosamine-6-O) sulfotransferase 2
4435	CITED1	Cbp/p300-interacting transactivator, with Glu/Asp-rich carboxy-terminal domain, 1
9076	CLDN1	claudin 1
9071	CLDN10	claudin 10
9073	CLDN8	claudin 8
1690	COCH	coagulation factor C homolog, cochlin (Limulus polyphemus)
1299	COL9A3	collagen, type IX, alpha 3
1373	CPS1	carbamoyl-phosphate synthetase 1, mitochondrial
1396	CRIP1	cysteine-rich protein 1 (intestinal)
1410	CRYAB	crystallin, alpha B
51084	CRYL1	crystallin, lambda 1
1448	CSN3	casein kappa
6376	CX3CL1	chemokine (C-X3-C motif) ligand 1
51700	CYB5R2	cytochrome b5 reductase 2
1535	CYBA	cytochrome b-245, alpha polypeptide
1672	DEFB1	defensin, beta 1
22943	DKK1	dickkopf homolog 1 (Xenopus laevis)
8788	DLK1	delta-like 1 homolog (Drosophila)
1824	DSC2	desmocollin 2
1825	DSC3	desmocollin 3
1828	DSG1	desmoglein 1
1830	DSG3	desmoglein 3 (pemphigus vulgaris antigen)
10085	EDIL3	EGF-like repeats and discoidin I-like domains 3
1956	EGFR	epidermal growth factor receptor (erythroblastic leukemia viral (v-erb-b) oncogene homolog, avian)
2001	ELF5	E74-like factor 5 (ets domain transcription factor)
60481	ELOVL5	ELOVL family member 5, elongation of long chain fatty acids (FEN1/Elo2, SUR4/Elo3-like, yeast)
2019	EN1	engrailed homeobox 1
957	ENTPD5	ectonucleoside triphosphate diphosphohydrolase 5
2049	EPHB3	EPH receptor B3
2173	FABP7	fatty acid binding protein 7, brain
2203	FBP1	fructose-1,6-bisphosphatase 1
2273	FHL1	four and a half LIM domains 1
2346	FOLH1	folate hydrolase (prostate-specific membrane antigen) 1
2348	FOLR1	folate receptor 1 (adult)
8323	FZD6	frizzled homolog 6 (Drosophila)
79623	GALNT14	UDP-N-acetyl-alpha-D-galactosamine
2678	GGT1	gamma-glutamyltransferase 1
2717	GLA	galactosidase, alpha
2824	GPM6B	glycoprotein M6B
57211	GPR126	G protein-coupled receptor 126
10149	GPR64	G protein-coupled receptor 64
51704	GPRC5B	G protein-coupled receptor, family C, group 5, member B
2938	GSTA1	glutathione S-transferase A1
2950	GSTP1	glutathione S-transferase pi
3215	HOXB5	homeobox B5
57110	HRASLS	HRAS-like suppressor
3294	HSD17B2	hydroxysteroid (17-beta) dehydrogenase 2
3355	HTR1F	5-hydroxytryptamine (serotonin) receptor 1F
3475	IFRD1	interferon-related developmental regulator 1
3495	IGHD	immunoglobulin heavy constant delta
28410	IGHV3-72	immunoglobulin heavy variable 3-72
7850	IL1R2	interleukin 1 receptor, type II
8821	INPP4B	inositol polyphosphate-4-phosphatase, type II, 105kDa
84223	IQCG	IQ motif containing G
3655	ITGA6	integrin, alpha 6
8645	KCNK5	potassium channel, subfamily K, member 5
3779	KCNMB1	potassium large conductance calcium-activated channel, subfamily M, beta member 1
3783	KCNN4	potassium intermediate/small conductance calcium-activated channel, subfamily N, member 4
65987	KCTD14	potassium channel tetramerisation domain containing 14
10656	KHDRBS3	KH domain containing, RNA binding, signal transduction associated 3
5655	KLK10	kallikrein-related peptidase 10
43849	KLK12	kallikrein-related peptidase 12
25818	KLK5	kallikrein-related peptidase 5
5653	KLK6	kallikrein-related peptidase 6
5650	KLK7	kallikrein-related peptidase 7
11202	KLK8	kallikrein-related peptidase 8
3868	KRT16	keratin 16 (focal non-epidermolytic palmoplantar keratoderma)
3887	KRT81	keratin 81
3892	KRT86	keratin 86
3906	LALBA	lactalbumin, alpha-
3934	LCN2	lipocalin 2 (oncogene 24p3)
3945	LDHB	lactate dehydrogenase B
8825	LIN7A	lin-7 homolog A (C. elegans)
8543	LMO4	LIM domain only 4
79782	LRRC31	leucine rich repeat containing 31
8581	LY6D	lymphocyte antigen 6 complex, locus D
4111	MAGEA12	melanoma antigen family A, 12
4117	MAK	male germ cell-associated kinase
115123	MARCH3	membrane-associated ring finger (C3HC4) 3
8685	MARCO	macrophage receptor with collagenous structure
4199	ME1	malic enzyme 1, NADP(+)-dependent, cytosolic
4240	MFGE8	milk fat globule-EGF factor 8 protein
8190	MIA	melanoma inhibitory activity
57553	MICAL3	microtubule associated monoxygenase, calponin and LIM domain containing 3
4281	MID1	midline 1 (Opitz/BBB syndrome)
10962	MLLT11	myeloid/lymphoid or mixed-lineage leukemia (trithorax homolog, Drosophila); translocated to, 11
79083	MLPH	melanophilin
4319	MMP10	matrix metallopeptidase 10 (stromelysin 2)
4321	MMP12	matrix metallopeptidase 12 (macrophage elastase)
10232	MSLN	mesothelin
94025	MUC16	mucin 16, cell surface associated
4603	MYBL1	v-myb myeloblastosis viral oncogene homolog (avian)-like 1
4609	MYC	v-myc myelocytomatosis viral oncogene homolog (avian)
83988	NCALD	neurocalcin delta
10397	NDRG1	N-myc downstream regulated gene 1
57447	NDRG2	NDRG family member 2
10763	NES	nestin
81831	NETO2	neuropilin (NRP) and tolloid (TLL)-like 2
23114	NFASC	neurofascin homolog (chicken)
9603	NFE2L3	nuclear factor (erythroid-derived 2)-like 3
10874	NMU	neuromedin U
56654	NPDC1	neural proliferation, differentiation and control, 1
64943	NT5DC2	5'-nucleotidase domain containing 2
54959	ODAM	odontogenic, ameloblast asssociated
4953	ODC1	ornithine decarboxylase 1
79627	OGFRL1	opioid growth factor receptor-like 1
10439	OLFM1	olfactomedin 1
5004	ORM1	orosomucoid 1
5005	ORM2	orosomucoid 2
5121	PCP4	Purkinje cell protein 4
10158	PDZK1IP1	PDZK1 interacting protein 1
79605	PGBD5	piggyBac transposable element derived 5
26227	PHGDH	phosphoglycerate dehydrogenase
51050	PI15	peptidase inhibitor 15
8544	PIR	pirin (iron-binding nuclear protein)
5320	PLA2G2A	phospholipase A2, group IIA (platelets, synovial fluid)
58473	PLEKHB1	pleckstrin homology domain containing, family B (evectins) member 1
5354	PLP1	proteolipid protein 1 (Pelizaeus-Merzbacher disease, spastic paraplegia 2, uncomplicated)
10687	PNMA2	paraneoplastic antigen MA2
23532	PRAME	preferentially expressed antigen in melanoma
5613	PRKX	protein kinase, X-linked
58503	PROL1	proline rich, lacrimal 1
10942	PRSS21	protease, serine, 21 (testisin)
29968	PSAT1	phosphoserine aminotransferase 1
5746	PTH2R	parathyroid hormone 2 receptor
9200	PTPLA	protein tyrosine phosphatase-like (proline instead of catalytic arginine), member A
5799	PTPRN2	protein tyrosine phosphatase, receptor type, N polypeptide 2
5806	PTX3	pentraxin-related gene, rapidly induced by IL-1 beta
1827	RCAN1	regulator of calcineurin 1
6019	RLN2	relaxin 2
152015	ROPN1B	ropporin, rhophilin associated protein 1B
6261	RYR1	ryanodine receptor 1 (skeletal)
6271	S100A1	S100 calcium binding protein A1
6285	S100B	S100 calcium binding protein B
29970	SCHIP1	schwannomin interacting protein 1
6338	SCNN1B	sodium channel, nonvoltage-gated 1, beta (Liddle syndrome)
11341	SCRG1	scrapie responsive protein 1
54847	SIDT1	SID1 transmembrane family, member 1
28965	SLC27A6	solute carrier family 27 (fatty acid transporter), member 6
6519	SLC3A1	solute carrier family 3 (cystine, dibasic and neutral amino acid transporters, activator of cystine, dibasic and neutral amino acid transport), member 1
8501	SLC43A1	solute carrier family 43, member 1
11254	SLC6A14	solute carrier family 6 (amino acid transporter), member 14
6590	SLPI	secretory leukocyte peptidase inhibitor
9751	SNPH	syntaphilin
25928	SOSTDC1	sclerostin domain containing 1
6663	SOX10	SRY (sex determining region Y)-box 10
6664	SOX11	SRY (sex determining region Y)-box 11
25803	SPDEF	SAM pointed domain containing ets transcription factor
6715	SRD5A1	steroid-5-alpha-reductase, alpha polypeptide 1 (3-oxo-5 alpha-steroid delta 4-dehydrogenase alpha 1)
6489	ST8SIA1	ST8 alpha-N-acetyl-neuraminide alpha-2,8-sialyltransferase 1
79921	TCEAL4	transcription elongation factor A (SII)-like 4
83439	TCF7L1	transcription factor 7-like 1 (T-cell specific, HMG-box)
7018	TF	transferrin
25907	TMEM158	transmembrane protein 158
55076	TMEM45A	transmembrane protein 45A
11013	TMSL8	thymosin-like 8
27242	TNFRSF21	tumor necrosis factor receptor superfamily, member 21
7162	TPBG	trophoblast glycoprotein
25823	TPSG1	tryptase gamma 1
7200	TRH	thyrotropin-releasing hormone
23321	TRIM2	tripartite motif-containing 2
23650	TRIM29	tripartite motif-containing 29
25893	TRIM58	tripartite motif-containing 58
7103	TSPAN8	tetraspanin 8
57348	TTYH1	tweety homolog 1 (Drosophila)
347733	TUBB2B	tubulin, beta 2B
7345	UCHL1	ubiquitin carboxyl-terminal esterase L1 (ubiquitin thiolesterase)
54490	UGT2B28	UDP glucuronosyltransferase 2 family, polypeptide B28
51442	VGLL1	vestigial like 1 (Drosophila)
8838	WISP3	WNT1 inducible signaling pathway protein 3
54361	WNT4	wingless-type MMTV integration site family, member 4
7545	ZIC1	Zic family member 1 (odd-paired homolog, Drosophila)

## Sheet: Table_S8_GSE11121_top200DE
Table S8. Top 200 genes differentially expressed between two major contexts (marked green and blue in Figure 3A) for the Schmidt et al. (2008) dataset.
Entrez Gene ID	Gene Symbol	Gene Name
16	AARS	alanyl-tRNA synthetase
18	ABAT	4-aminobutyrate aminotransferase
150	ADRA2A	adrenergic, alpha-2A-, receptor
9590	AKAP12	A kinase (PRKA) anchor protein (gravin) 12
57763	ANKRA2	ankyrin repeat, family A (RFXANK-like), 2
9582	APOBEC3B	apolipoprotein B mRNA editing enzyme, catalytic polypeptide-like 3B
9824	ARHGAP11A	Rho GTPase activating protein 11A
259266	ASPM	asp (abnormal spindle) homolog, microcephaly associated (Drosophila)
54829	ASPN	asporin
55210	ATAD3A	ATPase family, AAA domain containing 3A
6790	AURKA	aurora kinase A
9212	AURKB	aurora kinase B
332	BIRC5	baculoviral IAP repeat-containing 5 (survivin)
641	BLM	Bloom syndrome
7832	BTG2	BTG family, member 2
10950	BTG3	BTG family, member 3
699	BUB1	BUB1 budding uninhibited by benzimidazoles 1 homolog (yeast)
701	BUB1B	BUB1 budding uninhibited by benzimidazoles 1 homolog beta (yeast)
705	BYSL	bystin-like
219654	C10orf56	chromosome 10 open reading frame 56
79786	C16orf44	chromosome 16 open reading frame 44
56942	C16orf61	chromosome 16 open reading frame 61
29105	C16orf80	chromosome 16 open reading frame 80
78995	C17orf53	chromosome 17 open reading frame 53
220134	C18orf24	chromosome 18 open reading frame 24
114899	C1QTNF3	C1q and tumor necrosis factor related protein 3
24141	C20orf103	chromosome 20 open reading frame 103
64921	CASD1	CAS1 domain containing 1
890	CCNA2	cyclin A2
9133	CCNB2	cyclin B2
22948	CCT5	chaperonin containing TCP1, subunit 5 (epsilon)
8872	CDC123	cell division cycle 123 homolog (S. cerevisiae)
983	CDC2	cell division cycle 2, G1 to S and G2 to M
991	CDC20	cell division cycle 20 homolog (S. cerevisiae)
993	CDC25A	cell division cycle 25 homolog A (S. pombe)
8318	CDC45L	CDC45 cell division cycle 45-like (S. cerevisiae)
83461	CDCA3	cell division cycle associated 3
55143	CDCA8	cell division cycle associated 8
1013	CDH15	cadherin 15, M-cadherin (myotubule)
1033	CDKN3	cyclin-dependent kinase inhibitor 3 (CDK2-associated dual specificity phosphatase)
81620	CDT1	chromatin licensing and DNA replication factor 1
1054	CEBPG	CCAAT/enhancer binding protein (C/EBP), gamma
1058	CENPA	centromere protein A
1063	CENPF	centromere protein F, 350/400ka (mitosin)
55839	CENPN	centromere protein N
55165	CEP55	centrosomal protein 55kDa
10036	CHAF1A	chromatin assembly factor 1, subunit A (p150)
8208	CHAF1B	chromatin assembly factor 1, subunit B (p60)
1111	CHEK1	CHK1 checkpoint homolog (S. pombe)
8483	CILP	cartilage intermediate layer protein, nucleotide pyrophosphohydrolase
57396	CLK4	CDC-like kinase 4
1307	COL16A1	collagen, type XVI, alpha 1
10328	COX4NB	COX4 neighbor
51380	CSAD	cysteine sulfinic acid decarboxylase
1503	CTPS	CTP synthase
79075	DCC1	defective in sister chromatid cohesion homolog 1 (S. cerevisiae)
55794	DDX28	DEAD (Asp-Glu-Ala-Asp) box polypeptide 28
10212	DDX39	DEAD (Asp-Glu-Ala-Asp) box polypeptide 39
1723	DHODH	dihydroorotate dehydrogenase
55526	DHTKD1	dehydrogenase E1 and transketolase domain containing 1
85458	DIXDC1	DIX domain containing 1
1736	DKC1	dyskeratosis congenita 1, dyskerin
9787	DLG7	discs, large homolog 7 (Drosophila)
1869	E2F1	E2F transcription factor 1
79733	E2F8	E2F transcription factor 8
10682	EBP	emopamil binding protein (sterol isomerase)
1842	ECM2	extracellular matrix protein 2, female organ and adipocyte specific
1909	EDNRA	endothelin receptor type A
54821	ERCC6L	excision repair cross-complementing rodent repair deficiency, complementation group 6-like
9700	ESPL1	extra spindle pole bodies homolog 1 (S. cerevisiae)
9156	EXO1	exonuclease 1
2146	EZH2	enhancer of zeste homolog 2 (Drosophila)
54478	FAM64A	family with sequence similarity 64, member A
2175	FANCA	Fanconi anemia, complementation group A
2178	FANCE	Fanconi anemia, complementation group E
26263	FBXO22	F-box protein 22
2237	FEN1	flap structure-specific endonuclease 1
2305	FOXM1	forkhead box M1
51363	GALNAC4S-6ST	B cell RAG associated protein
8836	GGH	gamma-glutamyl hydrolase (conjugase, folylpolygammaglutamyl hydrolase)
64785	GINS3	GINS complex subunit 3 (Psf3 homolog)
2697	GJA1	gap junction protein, alpha 1, 43kDa
55830	GLT8D1	glycosyltransferase 8 domain containing 1
29899	GPSM2	G-protein signaling modulator 2 (AGS3-like, C. elegans)
23560	GTPBP4	GTP binding protein 4
51512	GTSE1	G-2 and S-phase expressed 1
8352	HIST1H3C	histone cluster 1, H3c
3149	HMGB3	high-mobility group box 3
55806	HR	hairless homolog (mouse)
51182	HSPA14	heat shock 70kDa protein 14
10581	IFITM2	interferon induced transmembrane protein 2 (1-8D)
3481	IGF2	insulin-like growth factor 2 (somatomedin A)
3669	ISG20	interferon stimulated exonuclease gene 20kDa
83700	JAM3	junctional adhesion molecule 3
56888	KCMF1	potassium channel modulatory factor 1
3755	KCNG1	potassium voltage-gated channel, subfamily G, member 1
23116	KIAA0423	KIAA0423
23247	KIAA0556	KIAA0556
3832	KIF11	kinesin family member 11
9928	KIF14	kinesin family member 14
10112	KIF20A	kinesin family member 20A
9493	KIF23	kinesin family member 23
11004	KIF2C	kinesin family member 2C
24137	KIF4A	kinesin family member 4A
3833	KIFC1	kinesin family member C1
4001	LMNB1	lamin B1
4016	LOXL1	lysyl oxidase-like 1
7804	LRP8	low density lipoprotein receptor-related protein 8, apolipoprotein e receptor
10234	LRRC17	leucine rich repeat containing 17
2615	LRRC32	leucine rich repeat containing 32
4148	MATN3	matrilin 3
55388	MCM10	minichromosome maintenance complex component 10
4171	MCM2	minichromosome maintenance complex component 2
4174	MCM5	minichromosome maintenance complex component 5
4175	MCM6	minichromosome maintenance complex component 6
4199	ME1	malic enzyme 1, NADP(+)-dependent, cytosolic
9833	MELK	maternal embryonic leucine zipper kinase
4239	MFAP4	microfibrillar-associated protein 4
4288	MKI67	antigen identified by monoclonal antibody Ki-67
57496	MKL2	MKL/myocardin-like 2
4330	MN1	meningioma (disrupted in balanced translocation) 1
6183	MRPS12	mitochondrial ribosomal protein S12
4597	MVD	mevalonate (diphospho) decarboxylase
9961	MVP	major vault protein
4605	MYBL2	v-myb myeloblastosis viral oncogene homolog (avian)-like 2
4675	NAP1L3	nucleosome assembly protein 1-like 3
64151	NCAPG	non-SMC condensin I complex, subunit G
23397	NCAPH	non-SMC condensin I complex, subunit H
10403	NDC80	NDC80 homolog, kinetochore complex component (S. cerevisiae)
4771	NF2	neurofibromin 2 (bilateral acoustic neuroma)
11188	NISCH	nischarin
4839	NOL1	nucleolar protein 1, 120kDa
9221	NOLC1	nucleolar and coiled-body phosphoprotein 1
51203	NUSAP1	nucleolar and spindle associated protein 1
4969	OGN	osteoglycin
4958	OMD	osteomodulin
4998	ORC1L	origin recognition complex, subunit 1-like (yeast)
23594	ORC6L	origin recognition complex, subunit 6 like (yeast)
80310	PDGFD	platelet derived growth factor D
5163	PDK1	pyruvate dehydrogenase kinase, isozyme 1
23590	PDSS1	prenyl (decaprenyl) diphosphate synthase, subunit 1
29990	PILRB	paired immunoglobin-like type 2 receptor beta
8544	PIR	pirin (iron-binding nuclear protein)
5347	PLK1	polo-like kinase 1 (Drosophila)
57088	PLSCR4	phospholipid scramblase 4
9055	PRC1	protein regulator of cytokinesis 1
5557	PRIM1	primase, DNA, polypeptide 1 (49kDa)
5688	PSMA7	proteasome (prosome, macropain) subunit, alpha type, 7
5690	PSMB2	proteasome (prosome, macropain) subunit, beta type, 2
23198	PSME4	proteasome (prosome, macropain) activator subunit 4
8624	PSMG1	Down syndrome critical region gene 2
9232	PTTG1	pituitary tumor-transforming 1
26255	PTTG3	pituitary tumor-transforming 3
5813	PURA	purine-rich element binding protein A
5817	PVR	poliovirus receptor
29127	RACGAP1	Rac GTPase activating protein 1
5888	RAD51	RAD51 homolog (RecA homolog, E. coli) (S. cerevisiae)
5902	RANBP1	RAN binding protein 1
55544	RBM38	RNA binding motif protein 38
10181	RBM5	RNA binding motif protein 5
8434	RECK	reversion-inducing-cysteine-rich protein with kazal motifs
6241	RRM2	ribonucleotide reductase M2 polypeptide
22929	SEPHS1	selenophosphate synthetase 1
23450	SF3B3	splicing factor 3b, subunit 3, 130kDa
6502	SKP2	S-phase kinase-associated protein 2 (p45)
8140	SLC7A5	solute carrier family 7 (cationic amino acid transporter, y+ system), member 5
6631	SNRPC	small nuclear ribonucleoprotein polypeptide C
10615	SPAG5	sperm associated antigen 5
8404	SPARCL1	SPARC-like 1 (mast9, hevin)
57405	SPC25	SPC25, NDC80 kinetochore complex component, homolog (S. cerevisiae)
6491	STIL	SCL/TAL1 interrupting locus
3925	STMN1	stathmin 1/oncoprotein 18
81493	SYNC1	syncoilin, intermediate filament 1
10460	TACC3	transforming, acidic coiled-coil containing protein 3
6924	TCEB3	transcription elongation factor B (SIII), polypeptide 3 (110kDa, elongin A)
6949	TCOF1	Treacher Collins-Franceschetti syndrome 1
7043	TGFB3	transforming growth factor, beta 3
54962	TIPIN	TIMELESS interacting protein
7083	TK1	thymidine kinase 1, soluble
79838	TMC5	transmembrane channel-like 5
63923	TNN	tenascin N
7153	TOP2A	topoisomerase (DNA) II alpha 170kDa
22974	TPX2	TPX2, microtubule-associated, homolog (Xenopus laevis)
9319	TRIP13	thyroid hormone receptor interactor 13
10024	TROAP	trophinin associated protein (tastin)
7272	TTK	TTK protein kinase
7296	TXNRD1	thioredoxin reductase 1
11065	UBE2C	ubiquitin-conjugating enzyme E2C
7371	UCK2	uridine-cytidine kinase 2
56886	UGCGL1	UDP-glucose ceramide glucosyltransferase-like 1
55355	URLC9	hypothetical protein DKFZp762E1312
27183	VPS4A	vacuolar protein sorting 4 homolog A (S. cerevisiae)
57728	WDR19	WD repeat domain 19
9942	XYLB	xylulokinase homolog (H. influenzae)
6935	ZEB1	zinc finger E-box binding homeobox 1
23414	ZFPM2	zinc finger protein, multitype 2
10127	ZNF263	zinc finger protein 263
54816	ZNF280D	suppressor of hairy wing homolog 4 (Drosophila)
23090	ZNF423	zinc finger protein 423
11130	ZWINT	ZW10 interactor

## Sheet: Table_S9_top200_DCSgenes_CLEAN
Table S9. CLEAN results for the top 200 DCS genes for the Schmidt et al. (2008) dataset.
Category Type	CategoryID	Category Description	Fisher p-value	Fisher FDR	genelist-category overlap	number of genes in category	Odds ratio
GSEA	c2:1213	Genes whose expression is consistently negatively correlated with estrogen receptor status in breast cancer - higher expression is associated with ER-negative tumors (Human)	7.93252e-44	3.69497e-40	85	739	2.3211
L2L	brca_er_neg	Genes whose expression is consistently negatively correlated with estrogen receptor status in breast cancer - higher expression is associated with ER-negative tumors; PMID: 11823860; species: human; keywords: cancer; platform: Hu25K; repository:	5.32999e-43	4.00282e-40	90	838	2.27694
GSEA	c4:660	Genes in module_137 (Homo sapiens)	1.0408e-12	2.42402e-09	36	452	1.60297
GSEA	c4:623	Genes in module_100 (Homo sapiens)	4.19225e-12	6.50916e-09	35	449	1.57455
GSEA	c4:590	Genes in module_66 (Homo sapiens)	6.9536e-12	8.09747e-09	35	457	1.55459
modules	module_137	Gene expression module 137; PMID: 15448693 (Segal et al. 2004, http://ai.stanford.edu/~erans/cancer/index.html)	2.23396e-10	1.15719e-07	36	482	1.42563
modules	module_100	Gene expression module 100; PMID: 15448693 (Segal et al. 2004, http://ai.stanford.edu/~erans/cancer/index.html)	8.64791e-10	2.23981e-07	35	481	1.3895
modules	module_66	Gene expression module 66; PMID: 15448693 (Segal et al. 2004, http://ai.stanford.edu/~erans/cancer/index.html)	1.4289e-09	2.46724e-07	35	490	1.36799
GSEA	c4:533	Genes in module_6 (Homo sapiens)	4.33685e-09	4.04021e-06	25	314	1.56247
GSEA	c4:538	Genes in module_12 (Homo sapiens)	9.17168e-09	7.12028e-06	23	278	1.59945
GSEA	c4:537	Genes in module_11 (Homo sapiens)	2.09715e-08	1.3955e-05	29	444	1.35421
GO	GO:0005576	extracellular region	5.37378e-08	0.000133538	49	1055	0.997082
GSEA	c4:529	Genes in module_2 (Homo sapiens)	7.31655e-08	4.26006e-05	22	286	1.51578
L2L	pubertal_mammary_4-5wks_up	Up-regulated > 1.5-fold in the developing mouse mammary gland between 4 and 5 weeks of age.; PMID: 17486082; species: mouse; keywords: development; platform: MOE430A; repository:	7.76355e-08	2.91521e-05	17	164	1.77996
modules	module_6	Gene expression module 6; PMID: 15448693 (Segal et al. 2004, http://ai.stanford.edu/~erans/cancer/index.html)	2.31145e-07	2.99332e-05	25	337	1.36017
CpGislands	noCpGislands	No CpG island between -4000 and +1000	3.86197e-07	7.72394e-07	85	2557	0.750595
modules	module_12	Gene expression module 12; PMID: 15448693 (Segal et al. 2004, http://ai.stanford.edu/~erans/cancer/index.html)	6.3036e-07	6.53053e-05	23	307	1.36273
modules	module_2	Gene expression module 2; PMID: 15448693 (Segal et al. 2004, http://ai.stanford.edu/~erans/cancer/index.html)	1.17173e-06	0.000101159	23	318	1.32299
modules	module_11	Gene expression module 11; PMID: 15448693 (Segal et al. 2004, http://ai.stanford.edu/~erans/cancer/index.html)	1.72651e-06	0.000127762	29	480	1.14432
GSEA	c4:611	Genes in module_88 (Homo sapiens)	2.537e-06	0.00109958	32	652	1.04403
GSEA	c5:85	Genes annotated by the GO term GO:0005576. The space external to the outermost structure of a cell. For cells without external protective or external encapsulating structures this refers to space outside of the plasma membrane. This term covers the host cell environment outside an intracellular parasite. (Homo sapiens)	2.5967e-06	0.00109958	21	325	1.3209
GSEA	c5:85	Genes annotated by the GO term GO:0005576. The space external to the outermost structure of a cell. For cells without external protective or external encapsulating structures this refers to space outside of the plasma membrane. This term covers the host cell environment outside an intracellular parasite. (Homo sapiens)	2.5967e-06	0.00109958	21	325	1.3209
L2L	pubertal_mammary	Differentially expressed (> 2-fold) in the developing mouse mammary gland at any time point between 3- and 7-weeks of age.; PMID: 17486082; species: mouse; keywords: development; platform: MOE430A; repository:	3.27194e-06	0.000819076	31	593	1.05449
GSEA	c4:579	Genes in module_55 (Homo sapiens)	7.35234e-06	0.00285393	31	653	1.00392
GO	GO:0016337	cell-cell adhesion	1.02535e-05	0.01274	14	166	1.56689
GSEA	c4:309	Neighborhood of AQP4 (Human)	1.34577e-05	0.00482198	6	27	2.75482
GSEA	c4:558	Genes in module_33 (Homo sapiens)	1.61868e-05	0.00536161	19	309	1.26303
GSEA	c2:1908	Genes involved in cell communication (Homo sapiens)	1.72658e-05	0.00536161	9	74	2.02381
GSEA	c2:827	Genes downregulated in major depressive disorder (p &lt; 0.05, fold change &gt; 1.4, mean average difference &gt; 150 in at least one of the groups, called present in greater than 20% of all samples) (Human)	2.43001e-05	0.00707437	11	117	1.72914
GSEA	c2:809	Genes up-regulated in hepatoma induced by diethylnitrosamine (Mouse)	3.0162e-05	0.00807628	7	45	2.31921
GSEA	c4:696	Genes in module_176 (Homo sapiens)	3.12093e-05	0.00807628	14	190	1.45752
modules	module_384	Gene expression module 384; PMID: 15448693 (Segal et al. 2004, http://ai.stanford.edu/~erans/cancer/index.html)	3.34257e-05	0.00216431	5	17	2.97656
KEGG	hsa01430	Cell Communication	3.6871e-05	0.00630494	9	75	1.95776
GSEA	c2:817	Genes up-regulated in hepatoma tissue of Myc+Tgfa transgenic mice (Mouse)	4.0391e-05	0.00990217	7	47	2.26899
L2L	pubertal_mammary_3-4wks_up	Up-regulated > 1.5-fold in the developing mouse mammary gland between 3 and 4 weeks of age.; PMID: 17486082; species: mouse; keywords: development; platform: MOE430A; repository:	4.40065e-05	0.00826221	12	139	1.57267
GSEA	c2:879	Genes associated with the expression of the T-cell oncogene TAL1+ (nominal P value &lt; 0.000097) (Human)	4.86204e-05	0.0107845	4	11	3.42119
GSEA	c5:832	Genes annotated by the GO term GO:0016338. The attachment of one cell to another cell via adhesion molecules that do not require the presence of calcium for the interaction. (Homo sapiens)	4.86204e-05	0.0107845	4	11	3.42119
GO	GO:0007155	cell adhesion	4.98954e-05	0.0253052	24	470	1.02811
GO	GO:0022610	biological adhesion	4.98954e-05	0.0253052	24	470	1.02811
modules	module_88	Gene expression module 88; PMID: 15448693 (Segal et al. 2004, http://ai.stanford.edu/~erans/cancer/index.html)	5.07727e-05	0.00288074	33	693	0.885841
modules	module_154	Gene expression module 154; PMID: 15448693 (Segal et al. 2004, http://ai.stanford.edu/~erans/cancer/index.html)	5.56127e-05	0.00288074	8	58	2.02987
L2L	brca_brca1_pos	Genes whose expression is consistently positively correlated with brca1 germline status in breast cancer - higher expression is associated with sporadic tumors ; PMID: 11823860; species: human; keywords: cancer; platform: Hu25K; repository:	5.57001e-05	0.00836616	10	100	1.73975
GO	GO:0016338	calcium-independent cell-cell adhesion	5.63349e-05	0.0253052	4	11	3.38254
GO	GO:0004252	serine-type endopeptidase activity	6.1099e-05	0.0253052	8	65	2.0046
L2L	hpv31_dn	Downregulated in normal human keratinocytes carrying episomal HPV31 DNA; PMID: 10756030; species: human; keywords: immune; platform: UniGEMV; repository:	6.81851e-05	0.0085345	7	48	2.18335
BioGRID	JUP	junction plakoglobin	6.86197e-05	0.0684825	5	29	2.78342
GSEA	c2:912	Description Genes that are downregulated in AML NPM1 mutant versus AML NPM1 wild type (Human)	7.39475e-05	0.0156567	13	180	1.43633
GSEA	c2:1451	Downregulated in normal human keratinocytes carrying episomal HPV31 DNA (Human)	8.92532e-05	0.0180757	6	37	2.37909
modules	module_297	Gene expression module 297; PMID: 15448693 (Segal et al. 2004, http://ai.stanford.edu/~erans/cancer/index.html)	9.0591e-05	0.00391051	8	62	1.95371
modules	module_357	Gene expression module 357; PMID: 15448693 (Segal et al. 2004, http://ai.stanford.edu/~erans/cancer/index.html)	9.0591e-05	0.00391051	8	62	1.95371
GO	GO:0008236	serine-type peptidase activity	9.41867e-05	0.032443	8	69	1.93747
GO	GO:0017171	serine hydrolase activity	0.000104444	0.032443	8	70	1.92136
GSEA	c4:676	Genes in module_154 (Homo sapiens)	0.000113625	0.0220528	7	55	2.08991
modules	module_55	Gene expression module 55; PMID: 15448693 (Segal et al. 2004, http://ai.stanford.edu/~erans/cancer/index.html)	0.000119324	0.00475461	32	692	0.847477
GSEA	c4:635	Genes in module_112 (Homo sapiens)	0.000119712	0.0223048	14	215	1.32276
L2L	brca_prognosis_neg	Genes whose expression is consistently negatively correlated with breast cancer outcomes - higher expression is associated with metastasis and poor prognosis; PMID: 11823860; species: human; keywords: cancer; platform: Hu25K; repository:	0.000120924	0.0129735	9	89	1.75634
GSEA	c4:820	Genes in module_324 (Homo sapiens)	0.000149389	0.0258586	9	97	1.72242
GSEA	c4:798	Genes in module_297 (Homo sapiens)	0.000159928	0.0258586	7	58	2.03017
GSEA	c4:845	Genes in module_357 (Homo sapiens)	0.000159928	0.0258586	7	58	2.03017
GSEA	c4:645	Genes in module_122 (Homo sapiens)	0.000161653	0.0258586	9	98	1.71115
GSEA	c2:1306	Upregulated by DAC treatment in at least one of four pancreatic cancer cell lines, but not in normal (HPDE) cells (Human)	0.000166543	0.0258586	17	307	1.14674
GO	GO:0044271	nitrogen compound biosynthetic process	0.00017061	0.0471072	8	75	1.84444
GSEA	c2:1215	Genes whose expression is consistently negatively correlated with breast cancer outcomes - higher expression is associated with metastasis and poor prognosis (Human)	0.000173987	0.026143	8	78	1.8397
GSEA	c2:826	Oligodendroglia/myelination related genes which are downregulated in major depressive disorder (p &lt; 0.05, fold change &gt; 1.4, mean average difference &gt; 150 in at least one of the groups, called present in greater than 20% of all samples) (Human)	0.000188669	0.0274632	4	15	3.01532
GSEA	c4:339	Neighborhood of MAPK10 (Human)	0.000198512	0.0280203	7	60	1.99222
L2L	uvb_nhek3_all	Regulated by UV-B light in normal human epidermal keratinocytes; PMID: 11867738; species: human; keywords: dnadamage; platform: HuGeneFL; repository:	0.000230673	0.0216544	18	326	1.08393
modules	module_33	Gene expression module 33; PMID: 15448693 (Segal et al. 2004, http://ai.stanford.edu/~erans/cancer/index.html)	0.000246273	0.0091121	19	330	1.05429
GSEA	c2:1212	Genes whose expression is consistently positively correlated with brca1 germline status in breast cancer - higher expression is associated with sporadic tumors (Human)	0.000246804	0.0338122	8	82	1.78448
GO	GO:0032501	multicellular organismal process	0.000248205	0.0616789	67	2148	0.565301
modules	module_176	Gene expression module 176; PMID: 15448693 (Segal et al. 2004, http://ai.stanford.edu/~erans/cancer/index.html)	0.000265869	0.00918133	14	202	1.25116
GSEA	c4:835	Genes in module_342 (Homo sapiens)	0.000286523	0.0381321	10	129	1.52086
GO	GO:0016327	apicolateral plasma membrane	0.000334317	0.0741156	6	45	2.1164
GO	GO:0007399	nervous system development	0.000357902	0.0741156	23	502	0.906585
GSEA	c5:381	Genes annotated by the GO term GO:0005615. That part of a multicellular organism outside the cells proper, usually taken to be outside the plasma membranes, and occupied by fluid. (Homo sapiens)	0.000462187	0.0560019	12	189	1.29804
GSEA	c5:381	Genes annotated by the GO term GO:0005615. That part of a multicellular organism outside the cells proper, usually taken to be outside the plasma membranes, and occupied by fluid. (Homo sapiens)	0.000462187	0.0560019	12	189	1.29804
GSEA	c5:381	Genes annotated by the GO term GO:0005615. That part of a multicellular organism outside the cells proper, usually taken to be outside the plasma membranes, and occupied by fluid. (Homo sapiens)	0.000462187	0.0560019	12	189	1.29804
GSEA	c5:254	Genes annotated by the GO term GO:0044421. Any constituent part of the extracellular region, the space external to the outermost structure of a cell. For cells without external protective or external encapsulating structures this refers to space outside of the plasma membrane. This term covers constituent parts of the host cell environment outside an intracellular parasite. (Homo sapiens)	0.00048091	0.0560019	14	246	1.17671
GSEA	c5:254	Genes annotated by the GO term GO:0044421. Any constituent part of the extracellular region, the space external to the outermost structure of a cell. For cells without external protective or external encapsulating structures this refers to space outside of the plasma membrane. This term covers constituent parts of the host cell environment outside an intracellular parasite. (Homo sapiens)	0.00048091	0.0560019	14	246	1.17671
GSEA	c2:812	Genes down-regulated in hepatoma tissue of E2f1 transgenic mice (Mouse)	0.000607144	0.0689774	6	52	1.99311
GSEA	c2:1546	Up-regulated at 3 months of age in lungs from lysosomal acid lipase (LAL) knockout mice, which display pulmonary pathology, versus wild-type controls (Mouse)	0.000648305	0.0719001	5	35	2.25167
GSEA	c2:1038	Myb-regulated genes (Human)	0.000691322	0.0748878	13	226	1.18946
modules	module_122	Gene expression module 122; PMID: 15448693 (Segal et al. 2004, http://ai.stanford.edu/~erans/cancer/index.html)	0.00071796	0.023244	9	104	1.5024
GSEA	c2:1093	Increased expression in NPMc+ leukemias (Human)	0.000884127	0.0935969	8	99	1.5784
L2L	arthritis_mouse_il1ko_dn	Down-regulated in joint tissue from severely arthritic 13 week-old IL-1Ra knock-out mice, versus wild-type littermate controls.; PMID: 16805906; species: mouse; keywords: inflammation; platform: U74v2Set; repository:	0.000925237	0.0710323	6	53	1.90992
modules	module_112	Gene expression module 112; PMID: 15448693 (Segal et al. 2004, http://ai.stanford.edu/~erans/cancer/index.html)	0.000941364	0.0286839	14	229	1.11311
L2L	hpve7_hpve6_hfk_dn	Down-regulated in human foreskin keratinocytes expressing both HPV E6 and E7 proteins compared to E7 expression only; PMID: 14517073; species: human; keywords: immune; platform: HuFL; repository:	0.000945836	0.0710323	4	21	2.54674
GSEA	c4:528	Genes in module_1 (Homo sapiens)	0.000964014	0.0997861	14	264	1.10038
modules	module_324	Gene expression module 324; PMID: 15448693 (Segal et al. 2004, http://ai.stanford.edu/~erans/cancer/index.html)	0.0010765	0.0309792	9	110	1.44079
L2L	dac_panc_up	Upregulated by DAC treatment in at least one of four pancreatic cancer cell lines, but not in normal (HPDE) cells; PMID: 12839967; species: human; keywords: chromatin; platform: U133A; repository:	0.0011343	0.0774421	17	342	0.968167
modules	module_342	Gene expression module 342; PMID: 15448693 (Segal et al. 2004, http://ai.stanford.edu/~erans/cancer/index.html)	0.00146233	0.0398678	10	138	1.30392
L2L	scw_joint_react_dn	Down-regulated in rat ankle joints 16 days after intra-articular injection of Streptococcal cell wall (SCW), and 3 days after systemic injection of SCW to reactivate joint inflammation.; PMID: 15642130; species: rat; keywords: inflammation; platform: RAE230A; repository:	0.00158216	0.091706	9	126	1.37558
L2L	lal_ko_3mo_up	Up-regulated at 3 months of age in lungs from lysosomal acid lipase (LAL) knockout mice, which display pulmonary pathology, versus wild-type controls; PMID: 16127159; species: mouse; keywords: other; platform: Mouse430; repository:	0.00158745	0.091706	5	40	2.03931
modules	module_564	Gene expression module 564; PMID: 15448693 (Segal et al. 2004, http://ai.stanford.edu/~erans/cancer/index.html)	0.00184074	0.0476752	3	11	2.92577

## Sheet: Table_S10_top200_DEgenes_CLEAN
Table S10. CLEAN results for the top 200 genes differentially expressed between two major contexts (marked green and blue in Figure 3A) for the Schmidt et al. (2008) dataset.
Category Type	CategoryID	Category Description	Fisher p-value	Fisher FDR	genelist-category overlap	number of genes in category	Odds ratio
GSEA	c4:578	Genes in module_54 (Homo sapiens)	2.09651e-63	9.76552e-60	66	208	3.50442
modules	module_54	Gene expression module 54; PMID: 15448693 (Segal et al. 2004, http://ai.stanford.edu/~erans/cancer/index.html)	4.75611e-60	2.46367e-57	67	218	3.43273
GSEA	c4:387	Neighborhood of CDC20 (Human)	4.50799e-54	9.8262e-51	37	49	5.15287
GSEA	c4:392	Neighborhood of CCNA2 (Human)	6.3286e-54	9.8262e-51	40	62	4.67585
GSEA	c4:393	Neighborhood of CCNB2 (Human)	3.55442e-48	4.13912e-45	35	52	4.76067
GSEA	c4:388	Neighborhood of CDC2 (Human)	7.78715e-47	7.25451e-44	35	55	4.60621
GSEA	c4:457	Neighborhood of HMMR (Human)	2.6053e-45	2.02258e-42	32	45	4.90737
GSEA	c4:412	Neighborhood of RRM2 (Human)	1.32074e-41	8.78857e-39	28	36	5.19698
GSEA	c4:390	Neighborhood of CENPF (Human)	2.39771e-41	1.39607e-38	32	54	4.41
L2L	serum_fibroblast_cellcycle	Cell-cycle dependent genes regulated following exposure to serum in a variety of human fibroblast cell lines ; PMID: 14737219; species: human; keywords: mitogen,cancer; platform: cDNA; repository: E-SMDB-2287,E-SMDB-2503,GDS1568	2.65629e-41	1.99488e-38	41	105	3.55996
GSEA	c2:1640	Cell-cycle dependent genes regulated following exposure to serum in a variety of human fibroblast cell lines (Human)	4.58453e-39	2.37275e-36	37	94	3.6527
GSEA	c2:1054	Transcripts enriched in both ITTP and DP more than 3-fold, with average signal value differences of at least 100 between less mature (ITTP, DP) and more mature (SP4, CB4, and AB4) cells (Human)	2.89609e-38	1.349e-35	34	76	3.85303
L2L	senescence_hela_dn	Down-regulated in HeLa/HPV16E6 cells 6 days following induction of senescence by repression of HPV E7 via HPV E2 and subsequent reactivation of Rb.; PMID: 17182682; species: human; keywords: cancer,ageing; platform: Operon; repository:	5.3747e-38	2.0182e-35	49	202	2.9153
GSEA	c4:406	Neighborhood of PCNA (Human)	1.82489e-37	7.72759e-35	31	60	4.10686
GO	GO:0000278	mitotic cell cycle	8.54447e-35	2.1233e-31	51	278	2.64681
GSEA	c2:888	These are genes identified by simple statistical criteria as differing in their mRNA expresssion between WTs and fetal kidneys HIGH (Human)	8.65206e-35	3.35844e-32	39	137	3.17738
GSEA	c4:411	Neighborhood of RRM1 (Human)	9.6563e-35	3.45993e-32	32	77	3.71446
GSEA	c4:389	Neighborhood of CENPE (Human)	1.38107e-34	4.595e-32	25	37	4.70235
GSEA	c4:394	Neighborhood of ESPL1 (Human)	1.69927e-34	5.27681e-32	24	33	4.92011
GSEA	c4:422	Neighborhood of BUB1B (Human)	2.05413e-34	5.98008e-32	26	42	4.47714
GO	GO:0007049	cell cycle	2.23137e-34	2.77248e-31	67	556	2.23729
GO	GO:0022403	cell cycle phase	5.53842e-33	4.58766e-30	48	258	2.64628
GSEA	c2:1505	Strongly up-regulated at 16-24 hours during differentiation of 3T3-L1 fibroblasts into adipocytes with IDX (insulin, dexamethasone and isobutylxanthine), vs. fibroblasts treated with IDX + TSA to prevent differentiation (cluster 3) (Mouse)	6.27945e-33	1.72057e-30	31	78	3.63499
GSEA	c4:476	Neighborhood of MCM4 (Human)	1.4214e-32	3.67826e-30	26	47	4.21879
GSEA	c2:1106	50 top ranked SAM-defined over-expressed genes in each subgroup__PR (Human)	2.23734e-32	5.48501e-30	23	33	4.7782
GSEA	c2:1053	Transcripts enriched in more mature cells (SP4, CB4, and AB4) more than 3-fold, with average signal value differences of at least 100 between less mature (ITTP, DP) and more mature (SP4, CB4, and AB4) cells (Human)	2.69225e-32	6.27026e-30	71	701	2.0773
GSEA	c4:478	Neighborhood of MKI67 (Human)	5.31585e-32	1.17911e-29	21	26	5.28661
L2L	brca_er_neg	Genes whose expression is consistently negatively correlated with estrogen receptor status in breast cancer - higher expression is associated with ER-negative tumors; PMID: 11823860; species: human; keywords: cancer; platform: Hu25K; repository:	3.81219e-31	9.54319e-29	79	838	1.94691
L2L	idx_tsa_up_cluster3	Strongly up-regulated at 16-24 hours during differentiation of 3T3-L1 fibroblasts into adipocytes with IDX (insulin, dexamethasone and isobutylxanthine), vs. fibroblasts treated with IDX + TSA to prevent differentiation (cluster 3); PMID: 15033539; species: mouse; keywords: adipocyte; platform: U74Av2; repository:	6.50159e-31	1.22067e-28	31	81	3.46817
GO	GO:0022402	cell cycle process	1.25079e-30	7.77054e-28	52	352	2.38684
GO	GO:0000279	M phase	1.67529e-30	8.32618e-28	42	206	2.72694
L2L	senescence_rep-ind_dn	Down-regulated in models of both replicative (high-passge human foreskin fibroblast) and induced (repression of E7 in HeLa) cellular senescence.; PMID: 17182682; species: human; keywords: cancer,ageing; platform: Operon; repository:	3.36974e-30	5.06136e-28	34	110	3.16145
L2L	senescence_hff_dn	Down-regulated in primary human foreskin fibroblasts at replicative senescence (passage 26) compared to active replication (passage 8).; PMID: 17182682; species: human; keywords: cancer,ageing; platform: Operon; repository:	3.37123e-29	4.21965e-27	38	158	2.83794
GSEA	c2:981	Genes with at least five fold change in expression between Pre-BI and Large Pre-BII cells (Mouse)	9.18301e-29	1.94429e-26	36	154	2.89486
GSEA	c4:414	Neighborhood of SMC2L1 (Human)	1.30885e-28	2.65071e-26	20	28	4.82874
GSEA	c2:1213	Genes whose expression is consistently negatively correlated with estrogen receptor status in breast cancer - higher expression is associated with ER-negative tumors (Human)	3.12066e-28	6.05668e-26	68	739	1.94425
GSEA	c4:384	Neighborhood of BUB1 (Human)	4.21824e-28	7.85942e-26	19	25	5.02593
GO	GO:0007067	mitosis	7.48846e-28	3.10147e-25	36	159	2.82863
GO	GO:0000087	M phase of mitotic cell cycle	1.20325e-27	4.27155e-25	36	161	2.81241
GSEA	c4:521	Neighborhood of TTK (Human)	1.60245e-27	2.87085e-25	21	35	4.36939
GSEA	c2:700	Genes upregulated in multiple myeloma cells exposed to the pro-proliferative cytokine IL-6 versus those that were IL-6-starved. (Human)	3.38328e-27	5.83678e-25	20	31	4.54075
GSEA	c2:825	Poor prognosis marker genes in Breast Cancer (part of NKI-70) from Van&apos;t Veer et al 2002 (Human)	1.31887e-26	2.19403e-24	28	88	3.27792
GO	GO:0051301	cell division	3.83555e-26	1.19142e-23	35	164	2.74709
GSEA	c2:1235	Sixty-nine genes commonly upregulated in undifferentiated cancer relative to well-differentiated cancer, from a meta-analysis of the OncoMine gene expression database (Human)	2.58962e-25	4.15946e-23	24	62	3.55612
L2L	rb_creko_up	Up-regulated at 144 hours after disruption of Rb in adult mouse fibroblasts by Cre recombination, versus GFP controls.; PMID: 17452985; species: mouse; keywords: cancer; platform: 430A2.0; repository:	5.16609e-25	5.54248e-23	34	152	2.721
GSEA	c4:415	Neighborhood of SMC4L1 (Human)	6.23165e-25	9.67567e-23	25	72	3.39246
GSEA	c4:530	Genes in module_3 (Homo sapiens)	1.2719e-24	1.91113e-22	43	308	2.29185
GSEA	c2:693	Genes overexpressed in mature plasma cells isolated from tonsils (TPCs) and mature plasma cells isolated from bone marrow (BMPCs) as compared to polyclonal plasmablastic cells (PPCs). (Human)	3.75681e-24	5.4685e-22	39	250	2.40402
GSEA	c2:928	List of YY1 target genes identified in MEFs expressing ~25% of YY1 Down (Human)	3.91671e-24	5.5285e-22	35	191	2.58027
GSEA	c2:731	Genes upregulated in breast tumors that are identified as high tumor grade and that are progressing from preinvasive ductal carcinoma in situ (DCIS) to invasive ductal carcinoma (IDC). (Human)	4.0994e-24	5.61617e-22	18	29	4.42962
GSEA	c4:440	Neighborhood of CKS2 (Human)	7.03157e-24	9.35802e-22	21	47	3.78035
L2L	brca_prognosis_neg	Genes whose expression is consistently negatively correlated with breast cancer outcomes - higher expression is associated with metastasis and poor prognosis; PMID: 11823860; species: human; keywords: cancer; platform: Hu25K; repository:	7.69512e-24	7.22379e-22	27	89	3.09733
L2L	dox_resist_gastric_up	Upregulated in gastric cancer cell lines reistant to doxorubicin, compared to parent chemosensitive lines; PMID: 14734480; species: human; keywords: cancer,dnadamage; platform: U133A; repository:	2.0173e-23	1.68333e-21	21	45	3.74932
GSEA	c4:397	Neighborhood of H2AFX (Human)	2.07175e-23	2.68062e-21	17	26	4.5526
L2L	cancer_undifferentiated_meta_up	Sixty-nine genes commonly upregulated in undifferentiated cancer relative to well-differentiated cancer, from a meta-analysis of the OncoMine gene expression database; PMID: 15184677; species: human; keywords: cancer; platform: Multiple; repository:	2.905e-23	2.18166e-21	24	67	3.32724
GSEA	c5:1349	Genes annotated by the GO term GO:0007049. The progression of biochemical and morphological phases and events that occur in a cell during successive cell replication or nuclear replication events. Canonically, the cell cycle comprises the replication and segregation of genetic material followed by the division of the cell, but in endocycles or syncytial cells nuclear replication or nuclear divisi…	5.31958e-23	6.69692e-21	37	236	2.39992
GSEA	c4:439	Neighborhood of CKS1B (Human)	1.14538e-22	1.404e-20	18	33	4.14152
GSEA	c4:409	Neighborhood of RFC4 (Human)	1.60418e-22	1.91597e-20	21	53	3.57906
GSEA	c4:641	Genes in module_118 (Homo sapiens)	2.74999e-22	3.20236e-20	42	333	2.16648
GSEA	c4:577	Genes in module_53 (Homo sapiens)	4.40109e-22	5.00007e-20	42	337	2.15245
GSEA	c4:576	Genes in module_52 (Homo sapiens)	9.86145e-22	1.09368e-19	42	344	2.12832
modules	module_3	Gene expression module 3; PMID: 15448693 (Segal et al. 2004, http://ai.stanford.edu/~erans/cancer/index.html)	2.98461e-21	7.73015e-19	43	324	2.11393
GSEA	c2:1215	Genes whose expression is consistently negatively correlated with breast cancer outcomes - higher expression is associated with metastasis and poor prognosis (Human)	3.82096e-21	4.13908e-19	23	78	3.14607
GSEA	c5:600	Genes annotated by the GO term GO:0000278. Progression through the phases of the mitotic cell cycle, the most common eukaryotic cell cycle, which canonically comprises four successive phases called G1, S, G2, and M and includes replication of the genome and the subsequent segregation of chromosomes into daughter cells. In some variant cell cycles nuclear replication or nuclear division may not be…	3.91814e-21	4.14788e-19	27	121	2.79048
GSEA	c5:483	Genes annotated by the GO term GO:0022402. A cellular process that is involved in the progression of biochemical and morphological phases and events that occur in a cell during successive cell replication or nuclear replication events. (Homo sapiens)	8.93238e-21	9.045e-19	29	150	2.61813
GSEA	c5:483	Genes annotated by the GO term GO:0022402. A cellular process that is involved in the progression of biochemical and morphological phases and events that occur in a cell during successive cell replication or nuclear replication events. (Homo sapiens)	8.93238e-21	9.045e-19	29	150	2.61813
GSEA	c4:395	Neighborhood of FEN1 (Human)	1.12875e-20	1.11867e-18	19	47	3.60227
GSEA	c4:763	Genes in module_252 (Homo sapiens)	9.25987e-20	8.98593e-18	32	207	2.359
GSEA	c4:716	Genes in module_198 (Homo sapiens)	1.52648e-19	1.45109e-17	35	260	2.20869
GO	GO:0005819	spindle	1.68861e-19	4.66243e-17	20	60	3.28274
GSEA	c2:1314	Upregulated in gastric cancer cell lines reistant to doxorubicin, compared to parent chemosensitive lines (Human)	4.59592e-19	4.28156e-17	17	40	3.67568
GSEA	c2:754	Genes upregulated in both the crb mutant and bymb morpholino in zebra fish (Zebra Fish)	5.8685e-19	5.3599e-17	19	56	3.33104
modules	module_118	Gene expression module 118; PMID: 15448693 (Segal et al. 2004, http://ai.stanford.edu/~erans/cancer/index.html)	5.96776e-19	1.03043e-16	42	352	1.97915
modules	module_53	Gene expression module 53; PMID: 15448693 (Segal et al. 2004, http://ai.stanford.edu/~erans/cancer/index.html)	1.92691e-18	2.45864e-16	42	363	1.94252
GSEA	c2:1601	Down-regulated at any timepoint (4-24 hrs) following ectopic expression of p21 (CDKN1A) in OvCa cells, p53-dependent (Human)	2.06898e-18	1.85333e-16	17	43	3.55758
modules	module_52	Gene expression module 52; PMID: 15448693 (Segal et al. 2004, http://ai.stanford.edu/~erans/cancer/index.html)	2.3732e-18	2.45864e-16	42	365	1.93598
GSEA	c2:500	The progression of biochemical and morphological events that occur during nuclear or cellular replication. (Generic)	6.07942e-18	5.343e-16	20	72	3.0511
GSEA	c2:1616	Up-regulated in glomeruli isolated from Pod1 knockout mice, versus wild-type controls (Mouse)	6.36924e-18	5.49406e-16	33	255	2.15316
GO	GO:0006260	DNA replication	7.01819e-18	1.74402e-15	27	155	2.45511
GSEA	c5:635	Genes annotated by the GO term GO:0022403. A cell cycle process comprising the steps by which a cell progresses through one of the biochemical and morphological phases and events that occur during successive cell replication or nuclear replication events. (Homo sapiens)	8.51664e-18	7.21282e-16	25	132	2.57527
GSEA	c2:457	(Generic)	1.10793e-17	9.21559e-16	20	74	3.01385
GSEA	c4:544	Genes in module_18 (Homo sapiens)	1.32751e-17	1.08483e-15	38	357	1.94928
GSEA	c2:1092	Decreased expression in NPMc+ leukemias (Human)	1.52524e-17	1.22492e-15	26	149	2.47891
L2L	pod1_ko_up	Up-regulated in glomeruli isolated from Pod1 knockout mice, versus wild-type controls; PMID: 16207825; species: mouse; keywords: development; platform: Mouse430-2.0; repository:	2.96388e-17	2.02352e-15	34	259	2.06639
GSEA	c4:621	Genes in module_98 (Homo sapiens)	3.23323e-17	2.55261e-15	36	326	1.98246
KEGG	hsa04110	Cell cycle	3.30898e-17	5.65835e-15	20	93	3.07534
modules	module_252	Gene expression module 252; PMID: 15448693 (Segal et al. 2004, http://ai.stanford.edu/~erans/cancer/index.html)	4.24098e-17	3.66138e-15	32	218	2.15856
GSEA	c2:1557	Downregulated in fibroblasts from middle-age individuals, compared to young (Human)	5.97644e-17	4.59883e-15	11	14	5.03179
GSEA	c2:698	Genes dowmregulated in multiple myeloma cells exposed to the pro-proliferative cytokine IL-6 versus those with N-ras-activating mutations. (Human)	6.02251e-17	4.59883e-15	13	23	4.18425
L2L	p21_p53_any_dn	Down-regulated at any timepoint (4-24 hrs) following ectopic expression of p21 (CDKN1A) in OvCa cells, p53-dependent; PMID: 12138103; species: human; keywords: cancer; platform: GeneAlbum; repository:	7.46634e-17	4.67268e-15	17	47	3.30969
modules	module_198	Gene expression module 198; PMID: 15448693 (Segal et al. 2004, http://ai.stanford.edu/~erans/cancer/index.html)	8.19928e-17	6.06747e-15	35	272	2.02075
GSEA	c4:535	Genes in module_8 (Homo sapiens)	8.63723e-17	6.48907e-15	36	336	1.94761
GSEA	c4:543	Genes in module_17 (Homo sapiens)	9.99337e-17	7.38875e-15	34	298	2.01114
GSEA	c2:944	LYMPHATIC EC (Human)	1.13726e-16	8.27715e-15	22	106	2.67755
GSEA	c4:581	Genes in module_57 (Homo sapiens)	1.33033e-16	9.53335e-15	17	53	3.24146
GSEA	c5:1713	Genes annotated by the GO term GO:0000087. Progression through M phase, the part of the mitotic cell cycle during which mitosis takes place. (Homo sapiens)	2.304e-16	1.62607e-14	18	64	3.06074
GSEA	c2:750	Genes upregulated in zebra fish wild type compared to the crash and burn mutant (Zebra Fish)	3.13606e-16	2.18026e-14	24	138	2.46681
L2L	middleage_dn	Downregulated in fibroblasts from middle-age individuals, compared to young; PMID: 10741968; species: human; keywords: ageing; platform: HuGeneFL; repository:	7.25119e-16	4.18896e-14	11	15	4.69821
GSEA	c2:1583	Downregulated in fibroblasts from old individuals, compared to young (Human)	8.94284e-16	6.12585e-14	15	41	3.42893
GSEA	c2:1137	Strongly upregulated at 24 hours during differentiation of 3T3-L1 fibroblasts into adipocytes (cluster 5) (Mouse)	1.16032e-15	7.83299e-14	14	34	3.61094
GSEA	c2:679	Genes upregulated in Egr2Lo/Lo mice (who bear mutations in the transcription factor Egr2 and in which peripheral nerve myelination is disrupted) whose expression is significantly altered after sciatic nerve injury. (Mouse)	1.33493e-15	8.84548e-14	18	70	2.93997
GSEA	c4:874	Genes in module_397 (Homo sapiens)	1.34828e-15	8.84548e-14	19	81	2.82289
GSEA	c4:166	Neighborhood of BUB1B (Human)	1.40903e-15	9.11563e-14	17	60	3.06746
GSEA	c2:1924	Genes involved in cell cycle (Homo sapiens)	1.43348e-15	9.14678e-14	20	93	2.71514
L2L	adip_diff_cluster5	Strongly upregulated at 24 hours during differentiation of 3T3-L1 fibroblasts into adipocytes (cluster 5); PMID: 12137940; species: mouse; keywords: adipocyte; platform: Mu11K; repository:	1.78545e-15	9.57765e-14	15	39	3.39638
GSEA	c5:1340	Genes annotated by the GO term GO:0007067. Progression through mitosis, the division of the eukaryotic cell nucleus to produce two daughter nuclei that, usually, contain the identical chromosome complement to their mother. (Homo sapiens)	1.91923e-15	1.20808e-13	17	61	3.04489
GSEA	c4:108	Neighborhood of BUB1 (Human)	2.06204e-15	1.28066e-13	15	43	3.35726
GSEA	c2:1602	Down-regulated at early timepoints (4-8 hrs) following ectopic expression of p21 (CDKN1A) in OvCa cells, p53-dependent (Human)	2.44594e-15	1.4991e-13	10	13	4.9395
GO	GO:0007051	spindle organization and biogenesis	2.59205e-15	5.85568e-13	11	17	4.44462
modules	module_57	Gene expression module 57; PMID: 15448693 (Segal et al. 2004, http://ai.stanford.edu/~erans/cancer/index.html)	4.22201e-15	2.73375e-13	17	55	3.02843
GSEA	c2:1066	Table includes transcripts up-regulated 3-fold or greater in the E2A-deficient cell lines (Human)	5.56933e-15	3.36908e-13	13	30	3.69105
GO	GO:0006259	DNA metabolic process	5.82013e-15	1.20525e-12	34	332	1.861
modules	module_18	Gene expression module 18; PMID: 15448693 (Segal et al. 2004, http://ai.stanford.edu/~erans/cancer/index.html)	9.18608e-15	5.2871e-13	38	374	1.76169
GSEA	c5:190	Genes annotated by the GO term GO:0005819. The array of microtubules and associated molecules that forms between opposite poles of a eukaryotic cell during mitosis or meiosis and serves to move the duplicated chromosomes apart. (Homo sapiens)	9.42326e-15	5.62738e-13	13	31	3.63687
GO	GO:0051726	regulation of cell cycle	1.3013e-14	2.48749e-12	27	207	2.11068
L2L	oldage_dn	Downregulated in fibroblasts from old individuals, compared to young; PMID: 10741968; species: human; keywords: ageing; platform: HuGeneFL; repository:	1.47946e-14	7.40717e-13	15	44	3.21345
modules	module_98	Gene expression module 98; PMID: 15448693 (Segal et al. 2004, http://ai.stanford.edu/~erans/cancer/index.html)	1.97128e-14	1.02112e-12	36	343	1.78689
GSEA	c2:752	Genes upregulated in control vs bmyb morpholino knockdown in zebra fish (Zebra Fish)	3.27781e-14	1.93267e-12	22	137	2.36337
GO	GO:0015630	microtubule cytoskeleton	3.51425e-14	6.23779e-12	29	252	1.97364
GSEA	c2:513	Cancer related genes involved in the cell cycle (Human)	3.99166e-14	2.32415e-12	17	72	2.82505
modules	module_17	Gene expression module 17; PMID: 15448693 (Segal et al. 2004, http://ai.stanford.edu/~erans/cancer/index.html)	4.3621e-14	2.05415e-12	34	313	1.81459
GSEA	c2:913	Myc-activated genes (Mouse)	5.11769e-14	2.94299e-12	11	21	4.01946
modules	module_8	Gene expression module 8; PMID: 15448693 (Segal et al. 2004, http://ai.stanford.edu/~erans/cancer/index.html)	5.29224e-14	2.17554e-12	36	354	1.74992
modules	module_397	Gene expression module 397; PMID: 15448693 (Segal et al. 2004, http://ai.stanford.edu/~erans/cancer/index.html)	5.45986e-14	2.17554e-12	19	84	2.61799
L2L	p21_p53_early_dn	Down-regulated at early timepoints (4-8 hrs) following ectopic expression of p21 (CDKN1A) in OvCa cells, p53-dependent; PMID: 12138103; species: human; keywords: cancer; platform: GeneAlbum; repository:	7.3139e-14	3.43296e-12	10	15	4.42324
GSEA	c2:720	Genes overexpressed at least twofold in adult T-cell lymphoma (ATL) cells versus normal CD4+ and CD4+/CD45RO+ T cells. (Human)	1.34452e-13	7.54551e-12	21	131	2.3579
GSEA	c2:899	Highly expressed genes in ATL cells compared with normal CD4 and CD4 CD45RO T cells (Human)	1.34452e-13	7.54551e-12	21	131	2.3579
GO	GO:0007346	regulation of mitotic cell cycle	1.61076e-13	2.66849e-11	17	76	2.72884
GSEA	c2:1646	Enriched in mouse embryonic stem cells, compared to differentiated brain and bone marrow cells (Mouse)	2.14173e-13	1.18764e-11	54	919	1.34121
GSEA	c2:736	Genes downregulated in human pulmonary endothelial cells under hypoxic conditions or after exposure to AdCA5, an adenovirus carrying constitutively active hypoxia-inducible factor 1 (HIF-1alpha). (Human)	2.59382e-13	1.42141e-11	17	80	2.69069
GSEA	c4:879	Genes in module_403 (Homo sapiens)	3.22078e-13	1.74446e-11	13	39	3.28465
GO	GO:0000075	cell cycle checkpoint	3.25214e-13	5.03279e-11	14	47	3.10072
GO	GO:0000775	chromosome, centromeric region	3.44296e-13	5.03279e-11	15	57	2.93495
GSEA	c4:115	Neighborhood of ESPL1 (Human)	4.3155e-13	2.31053e-11	14	49	3.07038
GSEA	c2:667	Cell cycle genes induced during antigen activation of CD8+ T cells. (Human)	6.02635e-13	3.18986e-11	11	25	3.70889
GSEA	c2:1648	Enriched in mouse neural stem cells, compared to differentiated brain and bone marrow cells (Mouse)	6.81042e-13	3.56437e-11	63	1233	1.21934
GSEA	c5:165	Genes annotated by the GO term GO:0043228. Organized structure of distinctive morphology and function, not bounded by a lipid bilayer membrane. Includes ribosomes, the cytoskeleton and chromosomes. (Homo sapiens)	1.17973e-12	5.9088e-11	35	432	1.62436
GSEA	c5:389	Genes annotated by the GO term GO:0043232. Organized structure of distinctive morphology and function, not bounded by a lipid bilayer membrane and occurring within the cell. Includes ribosomes, the cytoskeleton and chromosomes. (Homo sapiens)	1.17973e-12	5.9088e-11	35	432	1.62436
GSEA	c5:389	Genes annotated by the GO term GO:0043232. Organized structure of distinctive morphology and function, not bounded by a lipid bilayer membrane and occurring within the cell. Includes ribosomes, the cytoskeleton and chromosomes. (Homo sapiens)	1.17973e-12	5.9088e-11	35	432	1.62436
GSEA	c5:165	Genes annotated by the GO term GO:0043228. Organized structure of distinctive morphology and function, not bounded by a lipid bilayer membrane. Includes ribosomes, the cytoskeleton and chromosomes. (Homo sapiens)	1.17973e-12	5.9088e-11	35	432	1.62436
GO	GO:0043228	non-membrane-bounded organelle	1.19843e-12	1.56742e-10	56	996	1.27328
GO	GO:0043232	intracellular non-membrane-bounded organelle	1.19843e-12	1.56742e-10	56	996	1.27328
GSEA	c4:542	Genes in module_16 (Homo sapiens)	1.54047e-12	7.6335e-11	34	412	1.64112
GO	GO:0044427	chromosomal part	1.56142e-12	1.94006e-10	24	195	2.03175
GO	GO:0005694	chromosome	1.72089e-12	2.03638e-10	26	233	1.92637
L2L	cmv_ie86_up	Upregulated by expression of cytomegalovirus IE86 protein in primary human fibroblasts; PMID: 11867723; species: human; keywords: immune; platform: U95A; repository:	1.84324e-12	8.14278e-11	14	49	2.96023
GSEA	c2:1285	Upregulated by expression of cytomegalovirus IE86 protein in primary human fibroblasts (Human)	2.60311e-12	1.27634e-10	13	45	3.08335
GSEA	c4:408	Neighborhood of RFC3 (Human)	2.70711e-12	1.31351e-10	12	36	3.28237
GO	GO:0005634	nucleus	4.74532e-12	5.36006e-10	102	2725	1.00986
GSEA	c4:757	Genes in module_244 (Homo sapiens)	5.11923e-12	2.45829e-10	21	157	2.14472
GSEA	c5:84	Genes annotated by the GO term GO:0015630. The part of the cytoskeleton (the internal framework of a cell) composed of microtubules and associated proteins. (Homo sapiens)	6.64524e-12	3.12662e-10	18	111	2.36269
GSEA	c5:84	Genes annotated by the GO term GO:0015630. The part of the cytoskeleton (the internal framework of a cell) composed of microtubules and associated proteins. (Homo sapiens)	6.64524e-12	3.12662e-10	18	111	2.36269
modules	module_403	Gene expression module 403; PMID: 15448693 (Segal et al. 2004, http://ai.stanford.edu/~erans/cancer/index.html)	8.13466e-12	3.00983e-10	13	42	3.01217
GO	GO:0000226	microtubule cytoskeleton organization and biogenesis	2.10705e-11	2.27654e-09	14	62	2.73362
GSEA	c4:913	Genes in module_451 (Homo sapiens)	2.26325e-11	1.05422e-09	10	25	3.55196
GO	GO:0000777	condensed chromosome kinetochore	2.95121e-11	3.05573e-09	10	25	3.52456
reactome	FZR1	Reactome interactions for FZR1; PMID: 90773	3.28326e-11	1.48238e-08	14	44	2.97537
reactome	UBB	Reactome interactions for UBB; PMID: 104245	3.45543e-11	1.48238e-08	15	53	2.8517
GO	GO:0007017	microtubule-based process	4.03201e-11	4.00781e-09	19	136	2.16273
GO	GO:0000793	condensed chromosome	4.69935e-11	4.33477e-09	13	54	2.81407
GO	GO:0000779	condensed chromosome, centromeric region	4.70981e-11	4.33477e-09	10	26	3.46383
GSEA	c4:715	Genes in module_197 (Homo sapiens)	5.54409e-11	2.55687e-09	19	142	2.13936
GSEA	c4:812	Genes in module_315 (Homo sapiens)	6.51424e-11	2.97484e-09	8	14	4.16843
L2L	p21_any_dn	Down-regulated at any timepoint (4-24 hrs) follwing ectopic expression of p21 (CDKN1A) in OvCa cells; PMID: 12138103; species: human; keywords: cancer; platform: GeneAlbum; repository:	6.54235e-11	2.72961e-09	10	25	3.44121
L2L	stemcell_neural_up	Enriched in mouse neural stem cells, compared to differentiated brain and bone marrow cells; PMID: 12228720; species: mouse; keywords: development; platform: U74Av2; repository:	1.32773e-10	5.24804e-09	65	1317	1.06997
GSEA	c2:1302	Downregulated by DAC treatment in LD419 fibroblast cells (Human)	1.40716e-10	6.36364e-09	7	10	4.60538
modules	module_16	Gene expression module 16; PMID: 15448693 (Segal et al. 2004, http://ai.stanford.edu/~erans/cancer/index.html)	1.51875e-10	5.24476e-09	35	439	1.46059
GSEA	c4:680	Genes in module_158 (Homo sapiens)	1.76983e-10	7.9268e-09	11	39	3.04819
modules	module_451	Gene expression module 451; PMID: 15448693 (Segal et al. 2004, http://ai.stanford.edu/~erans/cancer/index.html)	1.95135e-10	6.31751e-09	10	26	3.32005
GSEA	c4:648	Genes in module_125 (Homo sapiens)	2.39845e-10	1.064e-08	11	40	3.01419
modules	module_315	Gene expression module 315; PMID: 15448693 (Segal et al. 2004, http://ai.stanford.edu/~erans/cancer/index.html)	2.59751e-10	7.91475e-09	8	14	3.99451
GSEA	c2:1597	Down-regulated at any timepoint (4-24 hrs) follwing ectopic expression of p21 (CDKN1A) in OvCa cells (Human)	2.9873e-10	1.31272e-08	9	23	3.51604
GSEA	c4:139	Neighborhood of RFC4 (Human)	3.12205e-10	1.35911e-08	17	122	2.18174
GO	GO:0007059	chromosome segregation	3.19058e-10	2.83164e-08	11	40	2.98683
GO	GO:0044430	cytoskeletal part	3.96763e-10	3.39985e-08	30	390	1.51982
modules	module_244	Gene expression module 244; PMID: 15448693 (Segal et al. 2004, http://ai.stanford.edu/~erans/cancer/index.html)	4.50527e-10	1.29652e-08	21	169	1.90025
GO	GO:0031981	nuclear lumen	4.66665e-10	3.86554e-08	37	575	1.34532
GSEA	c5:7	Genes annotated by the GO term GO:0006259. The chemical reactions and pathways involving DNA, deoxyribonucleic acid, one of the two main types of nucleic acid, consisting of a long, unbranched macromolecule formed from one, or more commonly, two, strands of linked deoxyribonucleotides. (Homo sapiens)	4.82526e-10	2.06202e-08	21	199	1.87289
GSEA	c5:7	Genes annotated by the GO term GO:0006259. The chemical reactions and pathways involving DNA, deoxyribonucleic acid, one of the two main types of nucleic acid, consisting of a long, unbranched macromolecule formed from one, or more commonly, two, strands of linked deoxyribonucleotides. (Homo sapiens)	4.82526e-10	2.06202e-08	21	199	1.87289
MP	MP:0003111	abnormal nucleus morphology	4.88393e-10	6.20748e-07	11	45	2.98103
L2L	stemcell_embryonic_up	Enriched in mouse embryonic stem cells, compared to differentiated brain and bone marrow cells; PMID: 12228720; species: mouse; keywords: development; platform: U74Av2; repository:	4.96679e-10	1.86503e-08	53	979	1.12569
L2L	dac_fibro_dn	Downregulated by DAC treatment in LD419 fibroblast cells; PMID: 11861364; species: human; keywords: chromatin; platform: HuGeneFL; repository:	8.12136e-10	2.90435e-08	7	11	4.27088
GO	GO:0007093	mitotic cell cycle checkpoint	9.15054e-10	7.33519e-08	9	25	3.36315
GSEA	c4:647	Genes in module_124 (Homo sapiens)	9.25513e-10	3.91912e-08	14	83	2.40187
modules	module_158	Gene expression module 158; PMID: 15448693 (Segal et al. 2004, http://ai.stanford.edu/~erans/cancer/index.html)	1.08546e-09	2.9593e-08	11	39	2.878
GSEA	c2:1619	Up-regulated by stable RNAi knock-down of PRMT5 in NIH 3T3 cells (Mouse)	1.23347e-09	5.17615e-08	17	133	2.08186
GSEA	c5:683	Genes annotated by the GO term GO:0000075. A point in the eukaryotic cell cycle where progress through the cycle can be halted until conditions are suitable for the cell to proceed to the next stage. (Homo sapiens)	1.45036e-09	5.97855e-08	10	36	3.02757
GSEA	c5:683	Genes annotated by the GO term GO:0000075. A point in the eukaryotic cell cycle where progress through the cycle can be halted until conditions are suitable for the cell to proceed to the next stage. (Homo sapiens)	1.45036e-09	5.97855e-08	10	36	3.02757
GSEA	c5:1659	Genes annotated by the GO term GO:0051726. Any process that modulates the rate or extent of progression through the cell cycle. (Homo sapiens)	1.56e-09	6.37412e-08	17	135	2.0647
CpGislands	CpGislands	CpG island(s) between -4000 and +1000	1.61667e-09	3.23334e-09	179	7056	1.20067
GSEA	c5:507	Genes annotated by the GO term GO:0005694. A structure composed of a very long molecule of DNA and associated proteins (e.g. histones) that carries hereditary information. (Homo sapiens)	1.76324e-09	7.14188e-08	14	87	2.34588
GO	GO:0044428	nuclear part	1.79987e-09	1.39771e-07	44	810	1.17997
MP	MP:0003077	abnormal cell cycle	1.82348e-09	1.15882e-06	13	78	2.52757
modules	module_125	Gene expression module 125; PMID: 15448693 (Segal et al. 2004, http://ai.stanford.edu/~erans/cancer/index.html)	1.96266e-09	5.0833e-08	11	41	2.81098
modules	module_197	Gene expression module 197; PMID: 15448693 (Segal et al. 2004, http://ai.stanford.edu/~erans/cancer/index.html)	2.09964e-09	5.17911e-08	19	149	1.92175
GO	GO:0006270	DNA replication initiation	3.0471e-09	2.25511e-07	8	20	3.52116
GO	GO:0008283	cell proliferation	3.08547e-09	2.25511e-07	35	559	1.30669
L2L	prmt5_kd_up	Up-regulated by stable RNAi knock-down of PRMT5 in NIH 3T3 cells; PMID: 15485929; species: mouse; keywords: chromatin; platform: U74Av2; repository:	3.10797e-09	1.06095e-07	18	144	1.94758
GO	GO:0000776	kinetochore	3.37463e-09	2.39599e-07	10	38	2.92844
GSEA	c5:189	Genes annotated by the GO term GO:0005634. A membrane-bounded organelle of eukaryotic cells in which chromosomes are housed and replicated. In most cells, the nucleus contains all of the cell&apos;s chromosomes except the organellar chromosomes, and is the site of RNA synthesis and processing. In some species, or in specialized cell types, RNA metabolism or DNA replication may be absent. (Homo sa…	3.51351e-09	1.41086e-07	49	1012	1.09381
GSEA	c2:1083	Tenascin-C target genes (Human)	3.58013e-09	1.42532e-07	12	63	2.5472
reactome	PLK1	Reactome interactions for PLK1; PMID: 69858	4.2449e-09	1.21404e-06	11	33	2.92078
GSEA	c3:1240	Genes with promoter regions [-2kb,2kb] around transcription start site containing motif TTTSGCGS. Motif does not match any known transcription factor (Human,Mouse,Rat,Dog)	4.26708e-09	1.68441e-07	17	144	1.99085
GO	GO:0006261	DNA-dependent DNA replication	4.30076e-09	2.96872e-07	11	50	2.69805
GSEA	c3:1239	Genes with promoter regions [-2kb,2kb] around transcription start site containing motif TTTSGCGS. Motif does not match any known transcription factor (Human,Mouse,Rat,Dog)	4.74896e-09	1.85888e-07	17	145	1.98296
GSEA	c5:1072	Genes annotated by the GO term GO:0006260. The process whereby new strands of DNA are synthesized. The template for replication can either be an existing DNA molecule or RNA. (Homo sapiens)	5.15431e-09	2.00073e-07	13	79	2.37163
GSEA	c5:174	Genes annotated by the GO term GO:0044430. Any constituent part of the cytoskeleton, a cellular scaffolding or skeleton that maintains cell shape, enables some cell motion (using structures such as flagella and cilia), and plays important roles in both intra-cellular transport (e.g. the movement of vesicles and organelles) and cellular division. Includes constituent parts of intermediate filament…	7.03843e-09	2.7095e-07	18	168	1.88273
GSEA	c4:596	Genes in module_72 (Homo sapiens)	7.94366e-09	3.03291e-07	21	232	1.70021
GSEA	c2:942	LEC-specific induced by AdProx-1 (Human)	9.09661e-09	3.44488e-07	8	23	3.34082
modules	module_124	Gene expression module 124; PMID: 15448693 (Segal et al. 2004, http://ai.stanford.edu/~erans/cancer/index.html)	9.56625e-09	2.25242e-07	14	84	2.2201
GSEA	c5:1531	Genes annotated by the GO term GO:0006261. The process whereby new strands of DNA are synthesized, using parental DNA as a template for the DNA-dependent DNA polymerases that synthesize the new strands. (Homo sapiens)	9.67343e-09	3.63378e-07	10	43	2.79632
GO	GO:0000070	mitotic sister chromatid segregation	1.12421e-08	7.55042e-07	8	23	3.31319
GSEA	c4:143	Neighborhood of RRM1 (Human)	1.29744e-08	4.83477e-07	13	85	2.28524
GO	GO:0005654	nucleoplasm	1.36583e-08	8.9318e-07	31	480	1.32712
GO	GO:0000819	sister chromatid segregation	1.6565e-08	1.0291e-06	8	24	3.25246
GO	GO:0031570	DNA integrity checkpoint	1.6565e-08	1.0291e-06	8	24	3.25246
MP	MP:0004046	abnormal mitosis	1.87208e-08	7.93139e-06	8	26	3.25703
GO	GO:0031974	membrane-enclosed lumen	1.88089e-08	1.11286e-06	42	811	1.11717
GO	GO:0043233	organelle lumen	1.88089e-08	1.11286e-06	42	811	1.11717
GSEA	c4:477	Neighborhood of MCM5 (Human)	1.95101e-08	7.21254e-07	10	46	2.71145
GO	GO:0006996	organelle organization and biogenesis	2.36263e-08	1.36538e-06	40	755	1.13574
reactome	CDC2	Reactome interactions for CDC2; PMID: 86981	3.17861e-08	6.69013e-06	11	39	2.68162
GSEA	c3:1243	Genes with promoter regions [-2kb,2kb] around transcription start site containing the motif TTTSGCGS which matches annotation for E2F1: E2F transcription factor 1 (Human,Mouse,Rat,Dog)	3.63495e-08	1.3332e-06	16	146	1.90476
GO	GO:0044446	intracellular organelle part	4.39971e-08	2.48483e-06	82	2305	0.825524
GSEA	c2:837	Genes which comprise the top 1% of highly interconnected genes (major hubs) that account for most of the interactions in the reconstructed regulatory networks from expression profiles in human B cells. (Human)	4.47976e-08	1.63021e-06	14	111	2.06247
GSEA	c4:628	Genes in module_105 (Homo sapiens)	4.85822e-08	1.75423e-06	16	149	1.8818
GO	GO:0044422	organelle part	5.07895e-08	2.80471e-06	82	2312	0.821377
GSEA	c2:448	(Generic)	5.85592e-08	2.08757e-06	9	39	2.78844
GSEA	c3:1440	Genes with promoter regions [-2kb,2kb] around transcription start site containing the motif NTTTCGCGCS which matches annotation for E2F1: E2F transcription factor 1 (Human,Mouse,Rat,Dog)	5.87102e-08	2.08757e-06	16	151	1.86677
L2L	bay_pbmc_48hr_up	Up-regulated at 48 hr following treatment of peripheral blood mononuclear cells (PBMC) with BAY 50-4798, an IL-2 receptor agonist.; PMID: 17471163; species: human; keywords: immune,inflammation; platform: U133A; repository:	7.84496e-08	2.56155e-06	21	238	1.56005
GSEA	c4:649	Genes in module_126 (Homo sapiens)	8.20255e-08	2.89451e-06	15	135	1.91917
GSEA	c5:396	Genes annotated by the GO term GO:0044446. A constituent part of an intracellular organelle, an organized structure of distinctive morphology and function, occurring within the cell. Includes constituent parts of the nucleus, mitochondria, plastids, vacuoles, vesicles, ribosomes and the cytoskeleton but excludes the plasma membrane. (Homo sapiens)	8.67815e-08	3.01663e-06	41	845	1.06621
GSEA	c5:396	Genes annotated by the GO term GO:0044446. A constituent part of an intracellular organelle, an organized structure of distinctive morphology and function, occurring within the cell. Includes constituent parts of the nucleus, mitochondria, plastids, vacuoles, vesicles, ribosomes and the cytoskeleton but excludes the plasma membrane. (Homo sapiens)	8.67815e-08	3.01663e-06	41	845	1.06621
GSEA	c3:1425	Genes with promoter regions [-2kb,2kb] around transcription start site containing the motif NKCGCGCSAAAN which matches annotation for E2F&lt;br&gt; TFDP1: transcription factor Dp-1 (Human,Mouse,Rat,Dog)	9.29947e-08	3.20866e-06	16	156	1.83014
GSEA	c5:11	Genes annotated by the GO term GO:0044422. Any constituent part of an organelle, an organized structure of distinctive morphology and function. Includes constituent parts of the nucleus, mitochondria, plastids, vacuoles, vesicles, ribosomes and the cytoskeleton, but excludes the plasma membrane. (Homo sapiens)	9.5696e-08	3.25286e-06	41	848	1.06215
GSEA	c5:11	Genes annotated by the GO term GO:0044422. Any constituent part of an organelle, an organized structure of distinctive morphology and function. Includes constituent parts of the nucleus, mitochondria, plastids, vacuoles, vesicles, ribosomes and the cytoskeleton, but excludes the plasma membrane. (Homo sapiens)	9.5696e-08	3.25286e-06	41	848	1.06215
GSEA	c5:427	Genes annotated by the GO term GO:0044427. Any constituent part of a chromosome, a structure composed of a very long molecule of DNA and associated proteins (e.g. histones) that carries hereditary information. (Homo sapiens)	9.70691e-08	3.25286e-06	11	68	2.35203
GSEA	c5:427	Genes annotated by the GO term GO:0044427. Any constituent part of a chromosome, a structure composed of a very long molecule of DNA and associated proteins (e.g. histones) that carries hereditary information. (Homo sapiens)	9.70691e-08	3.25286e-06	11	68	2.35203
reactome	CDK2	Reactome interactions for CDK2; PMID: 87018	9.76165e-08	6.69013e-06	12	53	2.4196
BioGRID	ORC2L	origin recognition complex, subunit 2-like (yeast)	1.03301e-07	0.000103094	7	16	3.37899
GSEA	c3:1369	Genes with promoter regions [-2kb,2kb] around transcription start site containing the motif TTTSGCGC which matches annotation for E2F1: E2F transcription factor 1&lt;br&gt; TFDP1: transcription factor Dp-1&lt;br&gt; RB1: retinoblastoma 1 (including osteosarcoma) (Human,Mouse,Rat,Dog)	1.1014e-07	3.66453e-06	15	138	1.89436
GSEA	c3:1424	Genes with promoter regions [-2kb,2kb] around transcription start site containing the motif NCSCGCSAAAN which matches annotation for E2F&lt;br&gt; TFDP1: transcription factor Dp-1 (Human,Mouse,Rat,Dog)	1.11202e-07	3.67361e-06	16	158	1.81585
GSEA	c5:719	Genes annotated by the GO term GO:0007059. The process by which genetic material, in the form of chromosomes, is organized and then physically separated and apportioned to two or more sets. (Homo sapiens)	1.1287e-07	3.70244e-06	7	21	3.28248
GO	GO:0005874	microtubule	1.16149e-07	6.27459e-06	15	135	1.8918
GO	GO:0030554	adenyl nucleotide binding	1.19561e-07	6.32148e-06	44	931	1.01903
GO	GO:0005856	cytoskeleton	1.22506e-07	6.34224e-06	34	616	1.16082
transfac	E2F.4.DP.2.1	E2F-4:DP-2 : E2F-4:DP-2 heterodimer	1.23574e-07	3.7443e-05	25	376	1.39055
GSEA	c2:1484	Genes expressed specifically in human testis tissue (Human)	1.4297e-07	4.65701e-06	10	56	2.47118
reactome	ANAPC1	Reactome interactions for ANAPC1; PMID: 84973	1.4815e-07	6.69013e-06	9	27	2.85101
reactome	ANAPC10	Reactome interactions for ANAPC10; PMID: 85074	1.4815e-07	6.69013e-06	9	27	2.85101
reactome	ANAPC11	Reactome interactions for ANAPC11; PMID: 69640	1.4815e-07	6.69013e-06	9	27	2.85101
reactome	ANAPC2	Reactome interactions for ANAPC2; PMID: 84976	1.4815e-07	6.69013e-06	9	27	2.85101
reactome	ANAPC4	Reactome interactions for ANAPC4; PMID: 84978	1.4815e-07	6.69013e-06	9	27	2.85101
reactome	ANAPC5	Reactome interactions for ANAPC5; PMID: 84980	1.4815e-07	6.69013e-06	9	27	2.85101
reactome	ANAPC7	Reactome interactions for ANAPC7; PMID: 84983	1.4815e-07	6.69013e-06	9	27	2.85101
reactome	CDC16	Reactome interactions for CDC16; PMID: 86748	1.4815e-07	6.69013e-06	9	27	2.85101
reactome	CDC23	Reactome interactions for CDC23; PMID: 86758	1.4815e-07	6.69013e-06	9	27	2.85101
reactome	CDC26	Reactome interactions for CDC26; PMID: 177755	1.4815e-07	6.69013e-06	9	27	2.85101
reactome	CDC27	Reactome interactions for CDC27; PMID: 69811	1.4815e-07	6.69013e-06	9	27	2.85101
reactome	UBE2C	Reactome interactions for UBE2C; PMID: 69954	1.4815e-07	6.69013e-06	9	27	2.85101
reactome	UBE2D1	Reactome interactions for UBE2D1; PMID: 66705	1.4815e-07	6.69013e-06	9	27	2.85101
reactome	UBE2E1	Reactome interactions for UBE2E1; PMID: 66739	1.4815e-07	6.69013e-06	9	27	2.85101
GSEA	c2:861	E2F target genes highly correlated with cyclin D3 expression (p = 0.002) (Human)	1.65224e-07	5.34455e-06	6	14	3.65523
modules	module_105	Gene expression module 105; PMID: 15448693 (Segal et al. 2004, http://ai.stanford.edu/~erans/cancer/index.html)	1.66714e-07	3.75469e-06	17	156	1.73375
L2L	human_tissue_testis	Genes expressed specifically in human testis tissue; PMID: 11904358; species: human; keywords: tissue; platform: U95A; repository: GDS181,GDS182	1.77787e-07	5.56326e-06	11	65	2.29425
GO	GO:0051276	chromosome organization and biogenesis	1.82652e-07	9.26306e-06	20	247	1.54633
reactome	CCNB1	Reactome interactions for CCNB1; PMID: 87210	1.85521e-07	7.95886e-06	10	36	2.62596
GO	GO:0032559	adenyl ribonucleotide binding	1.90551e-07	9.45755e-06	42	880	1.02313
GO	GO:0008156	negative regulation of DNA replication	1.94099e-07	9.45755e-06	6	14	3.62742
GSEA	c3:1241	Genes with promoter regions [-2kb,2kb] around transcription start site containing the motif NKTSSCGC which matches annotation for E2F1: E2F transcription factor 1 (Human,Mouse,Rat,Dog)	2.12586e-07	6.82915e-06	15	145	1.83871
reactome	CDC20	Reactome interactions for CDC20; PMID: 86754	2.12784e-07	8.69374e-06	9	28	2.7985
GSEA	c5:199	Genes annotated by the GO term GO:0005856. Any of the various filamentous elements that form the internal framework of cells, and typically remain after treatment of the cells with mild detergent to remove membrane constituents and soluble components of the cytoplasm. The term embraces intermediate filaments, microfilaments, microtubules, the microtrabecular lattice, and other structures characte…	2.27575e-07	7.26059e-06	20	257	1.52967
GSEA	c2:1446	Downregulated in fibroblasts from patients with Hutchinson-Gilford progeria, compared to normal young individuals (Human)	2.29937e-07	7.28604e-06	7	23	3.15711
L2L	rb_ko_up	Up-regulated in MEFs derived from Rb knock-out mice, versus wild-type controls.; PMID: 17452985; species: mouse; keywords: cancer; platform: 430A2.0; repository:	2.54883e-07	7.65668e-06	12	82	2.12254
GSEA	c5:1183	Genes annotated by the GO term GO:0008283. The multiplication or reproduction of cells, resulting in the expansion of a cell population. (Homo sapiens)	2.56195e-07	8.06321e-06	25	388	1.33307
GSEA	c4:832	Genes in module_337 (Homo sapiens)	2.69401e-07	8.40793e-06	9	46	2.58412
GSEA	c4:816	Genes in module_320 (Homo sapiens)	2.70758e-07	8.40793e-06	6	15	3.54977
GO	GO:0005876	spindle microtubule	3.17926e-07	1.51932e-05	6	15	3.52195
GSEA	c3:1423	Genes with promoter regions [-2kb,2kb] around transcription start site containing the motif TTTSGCGSG which matches annotation for E2F&lt;br&gt; TFDP1: transcription factor Dp-1 (Human,Mouse,Rat,Dog)	3.6213e-07	1.11709e-05	15	151	1.7933
GO	GO:0005524	ATP binding	3.88327e-07	1.82074e-05	41	870	1.00499
GSEA	c2:1016	pRB pathway target genes CLUSTER 1 The listed genes were found regulated by pRB and p16 and one of the E2Fs (E2F1, E2F2, or E2F3) Cluster 1 genes are up-regulated by E2F and down-regulated by pRB and p16 (Human)	3.96027e-07	1.21361e-05	9	48	2.53262
reactome	CDC7	Reactome interactions for CDC7; PMID: 51782	4.18648e-07	1.27312e-05	9	30	2.70075
reactome	DBF4	Reactome interactions for DBF4; PMID: 68386	4.18648e-07	1.27312e-05	9	30	2.70075
modules	module_72	Gene expression module 72; PMID: 15448693 (Segal et al. 2004, http://ai.stanford.edu/~erans/cancer/index.html)	4.26615e-07	9.20778e-06	21	248	1.46165
reactome	ORC1L	Reactome interactions for ORC1L; PMID: 97385	4.30309e-07	1.27312e-05	10	39	2.51691
reactome	ORC2L	Reactome interactions for ORC2L; PMID: 97391	4.30309e-07	1.27312e-05	10	39	2.51691
reactome	ORC3L	Reactome interactions for ORC3L; PMID: 97395	4.30309e-07	1.27312e-05	10	39	2.51691
reactome	ORC4L	Reactome interactions for ORC4L; PMID: 97399	4.30309e-07	1.27312e-05	10	39	2.51691
reactome	ORC5L	Reactome interactions for ORC5L; PMID: 97404	4.30309e-07	1.27312e-05	10	39	2.51691
reactome	ORC6L	Reactome interactions for ORC6L; PMID: 97409	4.30309e-07	1.27312e-05	10	39	2.51691
MP	MP:0001672	abnormal embryogenesis/ development	4.96018e-07	0.000126088	28	551	1.3543
MP	MP:0005380	embryogenesis phenotype	4.96018e-07	0.000126088	28	551	1.3543
reactome	PTTG1	Reactome interactions for PTTG1; PMID: 64260	5.17532e-07	1.48014e-05	7	16	3.20365
GSEA	c5:215	Genes annotated by the GO term GO:0000775. The central region of a chromosome that includes the centromere and associated proteins. In monocentric chromosomes, this region corresponds to a single area of the chromosome, whereas in holocentric chromosomes, it is evenly distributed along the chromosome. (Homo sapiens)	5.86017e-07	1.76108e-05	7	26	2.99428
GSEA	c5:215	Genes annotated by the GO term GO:0000775. The central region of a chromosome that includes the centromere and associated proteins. In monocentric chromosomes, this region corresponds to a single area of the chromosome, whereas in holocentric chromosomes, it is evenly distributed along the chromosome. (Homo sapiens)	5.86017e-07	1.76108e-05	7	26	2.99428
GSEA	c5:215	Genes annotated by the GO term GO:0000775. The central region of a chromosome that includes the centromere and associated proteins. In monocentric chromosomes, this region corresponds to a single area of the chromosome, whereas in holocentric chromosomes, it is evenly distributed along the chromosome. (Homo sapiens)	5.86017e-07	1.76108e-05	7	26	2.99428
L2L	hg_progeria_dn	Downregulated in fibroblasts from patients with Hutchinson-Gilford progeria, compared to normal young individuals; PMID: 10741968; species: human; keywords: ageing; platform: HuGeneFL; repository:	6.6393e-07	1.91774e-05	7	24	2.98838
GO	GO:0007010	cytoskeleton organization and biogenesis	7.04973e-07	3.24418e-05	22	319	1.37315
reactome	MCM8	Reactome interactions for MCM8; PMID: 169501	7.2155e-07	1.99706e-05	10	41	2.4499
GO	GO:0051053	negative regulation of DNA metabolic process	7.59309e-07	3.43069e-05	6	17	3.33942
GSEA	c5:416	Genes annotated by the GO term GO:0000226. A process that is carried out at the cellular level which results in the formation, arrangement of constituent parts, or disassembly of cytoskeletal structures comprising microtubules and their associated proteins. (Homo sapiens)	7.77675e-07	2.32206e-05	7	27	2.94539
MP	MP:0000358	abnormal cell content/ morphology	7.81025e-07	0.000142205	12	107	2.05096
MP	MP:0005384	cellular phenotype	7.83189e-07	0.000142205	24	427	1.41134
GSEA	c3:1366	Genes with promoter regions [-2kb,2kb] around transcription start site containing the motif TTTSSCGC which matches annotation for E2F1: E2F transcription factor 1&lt;br&gt; TFDP2: transcription factor Dp-2 (E2F dimerization partner 2) (Human,Mouse,Rat,Dog)	9.05217e-07	2.65189e-05	14	141	1.79226
GSEA	c3:1365	Genes with promoter regions [-2kb,2kb] around transcription start site containing the motif TTTCSCGC which matches annotation for E2F1: E2F transcription factor 1&lt;br&gt; TFDP1: transcription factor Dp-1 (Human,Mouse,Rat,Dog)	9.05217e-07	2.65189e-05	14	141	1.79226
GSEA	c3:1368	Genes with promoter regions [-2kb,2kb] around transcription start site containing the motif TTTCSCGC which matches annotation for E2F4: E2F transcription factor 4, p107/p130-binding&lt;br&gt; TFDP2: transcription factor Dp-2 (E2F dimerization partner 2) (Human,Mouse,Rat,Dog)	9.05217e-07	2.65189e-05	14	141	1.79226
GSEA	c3:1037	Genes with promoter regions [-2kb,2kb] around transcription start site containing motif TTTSGCGC. Motif does not match any known transcription factor (Human,Mouse,Rat,Dog)	9.86597e-07	2.87223e-05	14	142	1.78438
BioGRID	SKP2	S-phase kinase-associated protein 2 (p45)	1.05005e-06	0.000523972	6	14	3.34133
GSEA	c4:904	Genes in module_438 (Homo sapiens)	1.13092e-06	3.27194e-05	9	54	2.39223
modules	module_320	Gene expression module 320; PMID: 15448693 (Segal et al. 2004, http://ai.stanford.edu/~erans/cancer/index.html)	1.19202e-06	2.46987e-05	6	16	3.27696
GSEA	c3:1367	Genes with promoter regions [-2kb,2kb] around transcription start site containing the motif TTTSGCGC which matches annotation for E2F4: E2F transcription factor 4, p107/p130-binding&lt;br&gt; TFDP1: transcription factor Dp-1 (Human,Mouse,Rat,Dog)	1.27153e-06	3.65605e-05	14	145	1.76107
GSEA	c2:1607	Downregulated in MEF cells from PARP knockout mice (Mouse)	1.33791e-06	3.79999e-05	5	11	3.74746
GSEA	c5:518	Genes annotated by the GO term GO:0000070. The cell cycle process whereby replicated homologous chromosomes are organized and then physically separated and apportioned to two sets during the mitotic cell cycle. Each replicated chromosome, composed of two sister chromatids, aligns at the cell equator, paired with its homologous partner. One homolog of each morphologic type goes into each of the re…	1.33791e-06	3.79999e-05	5	11	3.74746
GSEA	c2:1354	Genes regulated in mouse lymphocytes (TK 3.7.2C) at 4 hours by all six genotoxins tested (cisplatin, methyl methanesulfonate, mitomycin C, taxol, hydroxyurea and etoposide) (Mouse)	1.37187e-06	3.87282e-05	6	19	3.21288
GSEA	c3:1238	Genes with promoter regions [-2kb,2kb] around transcription start site containing motif TTTCGCGC. Motif does not match any known transcription factor (Human,Mouse,Rat,Dog)	1.50034e-06	4.20999e-05	14	147	1.74582
modules	module_126	Gene expression module 126; PMID: 15448693 (Segal et al. 2004, http://ai.stanford.edu/~erans/cancer/index.html)	1.52073e-06	3.02976e-05	15	143	1.68512
GSEA	c2:438	(Generic)	1.55588e-06	4.33969e-05	9	56	2.34946
reactome	CDC25C	Reactome interactions for CDC25C; PMID: 95494	1.68548e-06	4.5192e-05	8	26	2.70643
GSEA	c5:1477	Genes annotated by the GO term GO:0051276. A process that is carried out at the cellular level that results in the formation, arrangement of constituent parts, or disassembly of chromosomes, structures composed of a very long molecule of DNA and associated proteins that carries hereditary information. (Homo sapiens)	1.78805e-06	4.95759e-05	11	90	2.02815
GO	GO:0051325	interphase	1.81755e-06	8.06538e-05	10	71	2.16499
GSEA	c2:949	PPC genes overexpressed in TACI low patients (Human)	1.90202e-06	5.24119e-05	8	43	2.52781
GSEA	c3:1439	Genes with promoter regions [-2kb,2kb] around transcription start site containing the motif TTTSGCGSG which matches annotation for E2F&lt;br&gt; TFDP1: transcription factor Dp-1 (Human,Mouse,Rat,Dog)	1.91284e-06	5.24119e-05	14	150	1.72337
modules	module_337	Gene expression module 337; PMID: 15448693 (Segal et al. 2004, http://ai.stanford.edu/~erans/cancer/index.html)	2.01682e-06	3.8693e-05	9	49	2.33356
GSEA	c5:1193	Genes annotated by the GO term GO:0008156. Any process that stops, prevents or reduces the frequency, rate or extent of DNA replication. (Homo sapiens)	2.256e-06	6.10955e-05	5	12	3.61382
GSEA	c5:1386	Genes annotated by the GO term GO:0000819. The process by which sister chromatids are organized and then physically separated and apportioned to two or more sets. (Homo sapiens)	2.256e-06	6.10955e-05	5	12	3.61382
reactome	CDC6	Reactome interactions for CDC6; PMID: 68541	2.35938e-06	5.95395e-05	9	36	2.45224
reactome	CHEK1	Reactome interactions for CHEK1; PMID: 87284	2.35938e-06	5.95395e-05	9	36	2.45224
reactome	AURKA	Reactome interactions for AURKA; PMID: 69922	2.61911e-06	6.07349e-05	6	13	3.2593
reactome	AURKB	Reactome interactions for AURKB; PMID: 69924	2.61911e-06	6.07349e-05	6	13	3.2593
reactome	GMNN	Reactome interactions for GMNN; PMID: 91256	2.61911e-06	6.07349e-05	6	13	3.2593
GSEA	c4:113	Neighborhood of DNMT1 (Human)	2.76554e-06	7.44617e-05	11	94	1.97894
BioGRID	CDK2	cyclin-dependent kinase 2	2.89233e-06	0.000962183	9	45	2.30636
GSEA	c2:1038	Myb-regulated genes (Human)	3.05897e-06	8.1889e-05	17	226	1.48712
GO	GO:0000077	DNA damage checkpoint	3.10605e-06	0.000133078	6	21	3.0513
GO	GO:0000910	cytokinesis	3.10605e-06	0.000133078	6	21	3.0513
GSEA	c4:807	Genes in module_308 (Homo sapiens)	3.24939e-06	8.6388e-05	8	46	2.44746
GSEA	c5:314	Genes annotated by the GO term GO:0007017. Any cellular process that depends upon or alters the microtubule cytoskeleton, that part of the cytoskeleton comprising microtubules and their associated proteins. (Homo sapiens)	3.26412e-06	8.6388e-05	9	61	2.24985
HUGE	C0919532	Genomic Instability	3.39022e-06	0.00367161	11	96	1.99425
GSEA	c5:279	Genes annotated by the GO term GO:0005876. Any microtubule that is part of a mitotic or meiotic spindle; anchored at one spindle pole. (Homo sapiens)	3.60598e-06	9.3836e-05	5	13	3.49594
GSEA	c5:279	Genes annotated by the GO term GO:0005876. Any microtubule that is part of a mitotic or meiotic spindle; anchored at one spindle pole. (Homo sapiens)	3.60598e-06	9.3836e-05	5	13	3.49594
GSEA	c5:702	Genes annotated by the GO term GO:0006270. The process by which DNA replication is started; this involves the separation of a stretch of the DNA double helix, the recruitment of DNA polymerases and the initiation of polymerase action. (Homo sapiens)	3.60598e-06	9.3836e-05	5	13	3.49594
transfac	E2F.4.DP.1.1	E2F-4:DP-1 : E2F-4:DP-1 heterodimer	3.62728e-06	0.000549533	22	363	1.27536
L2L	parp_ko_dn	Downregulated in MEF cells from PARP knockout mice; PMID: 11016956; species: mouse; keywords: transcription,chromatin; platform: Mu11K; repository:	3.85223e-06	0.000107149	5	12	3.50208
reactome	MCM2	Reactome interactions for MCM2; PMID: 94941	3.87907e-06	7.74009e-05	9	38	2.38078
reactome	MCM3	Reactome interactions for MCM3; PMID: 94945	3.87907e-06	7.74009e-05	9	38	2.38078
reactome	MCM4	Reactome interactions for MCM4; PMID: 94950	3.87907e-06	7.74009e-05	9	38	2.38078
reactome	MCM5	Reactome interactions for MCM5; PMID: 94954	3.87907e-06	7.74009e-05	9	38	2.38078
reactome	MCM6	Reactome interactions for MCM6; PMID: 94959	3.87907e-06	7.74009e-05	9	38	2.38078
reactome	MCM7	Reactome interactions for MCM7; PMID: 94964	3.87907e-06	7.74009e-05	9	38	2.38078
GSEA	c3:1299	Genes with promoter regions [-2kb,2kb] around transcription start site containing motif TTTSGCGCGMNR. Motif does not match any known transcription factor (Human,Mouse,Rat,Dog)	4.11787e-06	0.000106561	14	160	1.65186
GSEA	c5:540	Genes annotated by the GO term GO:0051052. Any process that modulates the frequency, rate or extent of the chemical reactions and pathways involving DNA. (Homo sapiens)	4.17869e-06	0.000107538	7	34	2.65698
reactome	CDC25B	Reactome interactions for CDC25B; PMID: 95491	4.60006e-06	8.97012e-05	7	21	2.79215
GO	GO:0006974	response to DNA damage stimulus	4.6451e-06	0.000195645	17	227	1.45466
MP	MP:0005621	abnormal cell physiology	4.73586e-06	0.00075241	21	372	1.37193
GSEA	c4:803	Genes in module_303 (Homo sapiens)	4.771e-06	0.000121439	6	23	2.96115
GSEA	c5:1588	Genes annotated by the GO term GO:0006323. Any process by which DNA and associated proteins are formed into a compact, orderly structure. (Homo sapiens)	4.771e-06	0.000121439	6	23	2.96115
L2L	il2_pbmc_48hr_up	Up-regulated at 48 hr following treatment of peripheral blood mononuclear cells (PBMC) with recombinant IL-2.; PMID: 17471163; species: human; keywords: immune,inflammation; platform: U133A; repository:	5.73392e-06	0.000153792	18	236	1.39135
GO	GO:0051052	regulation of DNA metabolic process	6.50861e-06	0.000269565	8	49	2.34528
GO	GO:0006323	DNA packaging	6.98595e-06	0.000284592	9	65	2.14895
reactome	CDC45L	Reactome interactions for CDC45L; PMID: 86785	7.45749e-06	0.00014219	8	31	2.46671
GSEA	c5:87	Genes annotated by the GO term GO:0000922. Either of the ends of a spindle, where spindle microtubules are organized; usually contains a microtubule organizing center and accessory molecules, spindle microtubules and astral microtubules. (Homo sapiens)	8.14088e-06	0.000204974	5	15	3.29506
GSEA	c5:87	Genes annotated by the GO term GO:0000922. Either of the ends of a spindle, where spindle microtubules are organized; usually contains a microtubule organizing center and accessory molecules, spindle microtubules and astral microtubules. (Homo sapiens)	8.14088e-06	0.000204974	5	15	3.29506
L2L	genotoxins_all_4hrs_reg	Genes regulated in mouse lymphocytes (TK 3.7.2C) at 4 hours by all six genotoxins tested (cisplatin, methyl methanesulfonate, mitomycin C, taxol, hydroxyurea and etoposide); PMID: 15120960; species: mouse; keywords: dnadamage; platform: U74A; repository:	8.90723e-06	0.000230666	6	23	2.84946
reactome	CLSPN	Reactome interactions for CLSPN; PMID: 171271	9.19085e-06	0.000171429	7	23	2.66456
GSEA	c2:1006	Top 100 nearest neighbor genes negatively associated with MLL T-ALL cases (Human)	9.27913e-06	0.000232377	9	69	2.10844
GO	GO:0045840	positive regulation of mitosis	9.29899e-06	0.00037271	5	15	3.26714
GO	GO:0017076	purine nucleotide binding	9.54536e-06	0.000376511	45	1129	0.823249
reactome	ATR	Reactome interactions for ATR; PMID: 176263	9.68349e-06	0.000173092	8	32	2.42467
reactome	TREX1	Reactome interactions for TREX1; PMID: 144344	9.68349e-06	0.000173092	8	32	2.42467
GO	GO:0051329	interphase of mitotic cell cycle	1.02066e-05	0.000396304	9	68	2.09733
modules	module_167	Gene expression module 167; PMID: 15448693 (Segal et al. 2004, http://ai.stanford.edu/~erans/cancer/index.html)	1.15628e-05	0.000206536	9	60	2.09409
modules	module_438	Gene expression module 438; PMID: 15448693 (Segal et al. 2004, http://ai.stanford.edu/~erans/cancer/index.html)	1.15628e-05	0.000206536	9	60	2.09409
GSEA	c4:708	Genes in module_189 (Homo sapiens)	1.16477e-05	0.00028859	5	16	3.20794
GSEA	c5:240	Genes annotated by the GO term GO:0006275. Any process that modulates the frequency, rate or extent of DNA replication. (Homo sapiens)	1.16477e-05	0.00028859	5	16	3.20794
GSEA	c4:810	Genes in module_312 (Homo sapiens)	1.30689e-05	0.000322089	7	40	2.4622
GO	GO:0000922	spindle pole	1.32986e-05	0.000508415	5	16	3.18002
GO	GO:0032553	ribonucleotide binding	1.49258e-05	0.000553592	43	1076	0.820051
GO	GO:0032555	purine ribonucleotide binding	1.49258e-05	0.000553592	43	1076	0.820051
GO	GO:0003777	microtubule motor activity	1.55889e-05	0.000569683	7	40	2.43437
transfac	Rb.E2F.1.DP.1.1	Rb:E2F-1:DP-1 : Rb:E2F-1:DP-1 trimeric complex	1.56131e-05	0.00157693	21	368	1.20518
reactome	CDKN1A	Reactome interactions for CDKN1A; PMID: 87048	1.58522e-05	0.000272023	8	34	2.34525
reactome	CDKN1B	Reactome interactions for CDKN1B; PMID: 182509	1.58522e-05	0.000272023	8	34	2.34525
BioGRID	MCM6	minichromosome maintenance complex component 6	1.68896e-05	0.00337117	5	13	3.17752
BioGRID	ORC1L	origin recognition complex, subunit 1-like (yeast)	1.68896e-05	0.00337117	5	13	3.17752
modules	module_303	Gene expression module 303; PMID: 15448693 (Segal et al. 2004, http://ai.stanford.edu/~erans/cancer/index.html)	1.70642e-05	0.000294642	6	24	2.72912
reactome	RPA4	Reactome interactions for RPA4; PMID: 99873	1.7077e-05	0.000287296	7	25	2.55091
reactome	CDC25A	Reactome interactions for CDC25A; PMID: 95488	2.00111e-05	0.000330183	8	35	2.30766
GSEA	c2:1136	Strongly upregulated at 16 hours during differentiation of 3T3-L1 fibroblasts into adipocytes (cluster 4) (Mouse)	2.02919e-05	0.000497471	6	29	2.67284
GSEA	c4:650	Genes in module_127 (Homo sapiens)	2.21068e-05	0.000536319	5	18	3.05359
GSEA	c4:764	Genes in module_253 (Homo sapiens)	2.21068e-05	0.000536319	5	18	3.05359
GO	GO:0006275	regulation of DNA replication	2.3672e-05	0.000852534	6	29	2.64496
reactome	RB1	Reactome interactions for RB1; PMID: 62886	2.50544e-05	0.000405598	8	36	2.27133
modules	module_308	Gene expression module 308; PMID: 15448693 (Segal et al. 2004, http://ai.stanford.edu/~erans/cancer/index.html)	2.5748e-05	0.00043024	8	51	2.15022
modules	module_189	Gene expression module 189; PMID: 15448693 (Segal et al. 2004, http://ai.stanford.edu/~erans/cancer/index.html)	2.7343e-05	0.000442615	5	16	3.0289
GSEA	c4:613	Genes in module_90 (Homo sapiens)	3.08254e-05	0.000743962	4	10	3.56002
L2L	wnt3a_mammary_up	Up-regulated in normal mouse mammary gland cells following treatment with Wnt3A (top 124 genes).; PMID: 17210685; species: mouse; keywords: inflammation,cancer; platform: Operon; repository:	3.11606e-05	0.000780053	9	72	1.9483
transfac	E2F.1.DP.2.1	E2F-1:DP-2 : E2F-1:DP-2 heterodimer	3.19696e-05	0.00242169	21	386	1.1522
GO	GO:0032392	DNA geometric change	3.43277e-05	0.00120147	4	10	3.53201
GO	GO:0032508	DNA duplex unwinding	3.43277e-05	0.00120147	4	10	3.53201
reactome	RPA1	Reactome interactions for RPA1; PMID: 99862	3.49082e-05	0.000534843	10	61	1.93936
reactome	RPA2	Reactome interactions for RPA2; PMID: 99865	3.49082e-05	0.000534843	10	61	1.93936
reactome	RPA3	Reactome interactions for RPA3; PMID: 99870	3.49082e-05	0.000534843	10	61	1.93936
GSEA	c2:629	Genes downregulated in response to leucine starvation (Human)	3.56417e-05	0.000855767	12	145	1.59203
GSEA	c4:488	Neighborhood of PA2G4 (Human)	3.59536e-05	0.000858831	8	63	2.0839
GSEA	c3:224	Genes with promoter regions [-2kb,2kb] around transcription start site containing the motif SGCGSSAAA which matches annotation for E2F1: E2F transcription factor 1&lt;br&gt; TFDP1: transcription factor Dp-1&lt;br&gt; RB1: retinoblastoma 1 (including osteosarcoma) (Human,Mouse,Rat,Dog)	3.81971e-05	0.000907767	10	102	1.78393
reactome	POLA1	Reactome interactions for POLA1; PMID: 89346	3.83942e-05	0.000549038	8	38	2.20217
reactome	POLA2	Reactome interactions for POLA2; PMID: 89337	3.83942e-05	0.000549038	8	38	2.20217
reactome	PRIM1	Reactome interactions for PRIM1; PMID: 98855	3.83942e-05	0.000549038	8	38	2.20217
reactome	PRIM2A	Reactome interactions for PRIM2A; PMID: 98861	3.83942e-05	0.000549038	8	38	2.20217
GSEA	c4:714	Genes in module_196 (Homo sapiens)	3.87071e-05	0.000915217	5	20	2.91985
GO	GO:0010564	regulation of cell cycle process	4.02808e-05	0.00139025	7	46	2.2712
GO	GO:0000228	nuclear chromosome	4.35978e-05	0.00148412	8	63	2.05607
GO	GO:0000166	nucleotide binding	4.5535e-05	0.00152912	47	1276	0.735674
GO	GO:0044424	intracellular part	4.71393e-05	0.00154517	147	5829	0.624952
GO	GO:0048015	phosphoinositide-mediated signaling	4.72567e-05	0.00154517	9	82	1.88607
GSEA	c2:1317	DNA replication genes upregulated by E2F1 induction (Rat)	4.76754e-05	0.00112158	4	11	3.42639
GSEA	c2:1776	Upregulated in VHL-null renal carcinoma vs. normal renal cells (Fig. 2c+e) (Human)	4.83841e-05	0.00113253	17	279	1.25645
GSEA	c2:1604	Down-regulated at intermediate timepoints (12-16 hrs) following ectopic expression of p21 (CDKN1A) in OvCa cells, p53-dependent (Human)	4.99741e-05	0.0011639	5	21	2.85912
modules	module_127	Gene expression module 127; PMID: 15448693 (Segal et al. 2004, http://ai.stanford.edu/~erans/cancer/index.html)	5.15717e-05	0.000809519	5	18	2.87443
modules	module_312	Gene expression module 312; PMID: 15448693 (Segal et al. 2004, http://ai.stanford.edu/~erans/cancer/index.html)	5.60293e-05	0.000853623	7	42	2.22758
GO	GO:0005657	replication fork	5.69274e-05	0.0018372	5	21	2.83116
GSEA	c4:245	Neighborhood of PPP1CC (Human)	5.76007e-05	0.00133485	11	129	1.62697
transfac	E2F.1.DP.1.1	E2F-1:DP-1 : E2F-1:DP-1 heterodimer	6.16256e-05	0.00373451	19	343	1.16668
modules	module_90	Gene expression module 90; PMID: 15448693 (Segal et al. 2004, http://ai.stanford.edu/~erans/cancer/index.html)	6.1764e-05	0.000914108	4	10	3.3797
GSEA	c5:306	Genes annotated by the GO term GO:0005874. Any of the long, generally straight, hollow tubes of internal diameter 12-15 nm and external diameter 24 nm found in a wide variety of eukaryotic cells; each consists (usually) of 13 protofilaments of polymeric tubulin, staggered in such a manner that the tubulin monomers are arranged in a helical pattern on the microtubular surface, and with the alpha/b…	6.36176e-05	0.00146698	5	22	2.80186
GO	GO:0016043	cellular component organization and biogenesis	6.65631e-05	0.00212063	44	1182	0.739421
GSEA	c4:765	Genes in module_254 (Homo sapiens)	6.7259e-05	0.00154331	7	51	2.18075
GO	GO:0045787	positive regulation of cell cycle	7.24362e-05	0.00227853	5	22	2.7739
GSEA	c4:399	Neighborhood of HAT1 (Human)	7.39656e-05	0.00168888	6	36	2.41618
L2L	adip_diff_cluster4	Strongly upregulated at 16 hours during differentiation of 3T3-L1 fibroblasts into adipocytes (cluster 4); PMID: 12137940; species: mouse; keywords: adipocyte; platform: Mu11K; repository:	8.09933e-05	0.00196213	6	33	2.40641
GSEA	c3:1242	Genes with promoter regions [-2kb,2kb] around transcription start site containing the motif NTTSGCGG which matches annotation for E2F1: E2F transcription factor 1 (Human,Mouse,Rat,Dog)	8.26289e-05	0.00187749	12	158	1.49807
L2L	p21_p53_middle_dn	Down-regulated at intermediate timepoints (12-16 hrs) following ectopic expression of p21 (CDKN1A) in OvCa cells, p53-dependent; PMID: 12138103; species: human; keywords: cancer; platform: GeneAlbum; repository:	8.38805e-05	0.00196857	5	21	2.74722
GO	GO:0043231	intracellular membrane-bounded organelle	8.40285e-05	0.0025656	116	4313	0.554977
GO	GO:0043229	intracellular organelle	8.56895e-05	0.0025656	126	4803	0.561333
GO	GO:0042770	DNA damage response, signal transduction	8.6007e-05	0.0025656	6	36	2.38826
GO	GO:0043227	membrane-bounded organelle	8.60848e-05	0.0025656	116	4315	0.554101
GO	GO:0006281	DNA repair	8.7145e-05	0.0025656	13	179	1.42
HUGE	C1257806	Chromosomal Instability	8.77434e-05	0.0427103	5	23	2.7431
GO	GO:0043226	organelle	8.7757e-05	0.0025656	126	4805	0.560463
reactome	CDT1	Reactome interactions for CDT1; PMID: 68535	8.91431e-05	0.00125385	6	22	2.49466
modules	module_253	Gene expression module 253; PMID: 15448693 (Segal et al. 2004, http://ai.stanford.edu/~erans/cancer/index.html)	8.97347e-05	0.00129118	5	20	2.74057
GSEA	c2:1091	Differential gene expression between developmental stages of Va14i NKT cells (Human)	9.26869e-05	0.0020958	17	294	1.19939
chrLoc	16q24	16q24	9.76127e-05	0.0244032	7	53	2.11744
GSEA	c2:785	Genes highly expressed in hepatocellular carcinoma with poor survival. (Human)	9.89567e-05	0.00222676	10	114	1.66131
GSEA	c2:1620	Upregulated in VHL-rescued renal carcinoma vs. normal renal cells (Fig. 2d+e) (Human)	9.97654e-05	0.00223417	18	325	1.15325
BioGRID	CCNA2	cyclin A2	0.00010051	0.0167181	5	18	2.73435
GSEA	c3:254	Genes with promoter regions [-2kb,2kb] around transcription start site containing motif GATTGGY. Motif does not match any known transcription factor (Human,Mouse,Rat,Dog)	0.000109589	0.00244243	31	755	0.846949
GSEA	c2:1234	Sixty-seven genes commonly upregulated in cancer relative to normal tissue, from a meta-analysis of the OncoMine gene expression database (Human)	0.00011012	0.00244255	7	55	2.09518
GSEA	c2:193	CDK4/6-cyclin D and CDK2-cyclin E phosphorylate Rb, which allows the transcription of genes needed for the G1/S cell cycle transition. (Generic)	0.000122178	0.00267185	5	25	2.6474
GSEA	c2:884	The 30 most differentially expressed genes in a comparison of MM1 and MM4 subgroups (Human)	0.000122178	0.00267185	5	25	2.6474
GSEA	c4:403	Neighborhood of MSH2 (Human)	0.000122178	0.00267185	5	25	2.6474
GSEA	c4:117	Neighborhood of FEN1 (Human)	0.000123725	0.00269304	7	56	2.07487
GSEA	c2:646	Proliferation related genes (Human)	0.000125773	0.00272488	18	331	1.13331
GO	GO:0051439	regulation of ubiquitin-protein ligase activity during mitotic cell cycle	0.000130434	0.00376894	7	55	2.06727
GSEA	c5:43	Genes annotated by the GO term GO:0000910. A cellular process resulting in the division of the cytoplasm of a cell and its separation into two daughter cells. Cytokinesis usually occurs after growth, replication, and segregation of cellular components. (Homo sapiens)	0.000137884	0.00295973	4	14	3.10762
GSEA	c5:43	Genes annotated by the GO term GO:0000910. A cellular process resulting in the division of the cytoplasm of a cell and its separation into two daughter cells. Cytokinesis usually occurs after growth, replication, and segregation of cellular components. (Homo sapiens)	0.000137884	0.00295973	4	14	3.10762
GO	GO:0005622	intracellular	0.000141048	0.00402878	149	6026	0.589236
modules	module_196	Gene expression module 196; PMID: 15448693 (Segal et al. 2004, http://ai.stanford.edu/~erans/cancer/index.html)	0.000146566	0.00205193	5	22	2.62246
MP	MP:0002085	abnormal embryonic tissue morphology	0.000148773	0.0210101	16	296	1.26036
GSEA	c2:1009	Genes down-regulated after 3 h in LPS-stimulated RAW 2647 macrophages (Human)	0.000148805	0.00317951	5	26	2.60077
HUGE	C1176475	Carcinoma, Ductal	0.000151048	0.0427103	8	76	1.88724
GO	GO:0030261	chromosome condensation	0.000153278	0.00432837	4	14	3.07959
GSEA	c5:1434	Genes annotated by the GO term GO:0007010. A process that is carried out at the cellular level which results in the formation, arrangement of constituent parts, or disassembly of cytoskeletal structures. (Homo sapiens)	0.000155593	0.00330937	11	144	1.50668
GSEA	c2:784	Target of E2F1 by ChIP in WI-38 (primary fibroblast) (Human)	0.000157001	0.00332414	6	41	2.26613
GSEA	c2:525	Genes involved in DNA damage signaling (Human)	0.000168091	0.00354283	8	78	1.845
HUGE	C1134719	Carcinoma, Ductal, Breast	0.000169002	0.0427103	7	58	2.04279
GO	GO:0007018	microtubule-based movement	0.000183378	0.00512017	7	58	2.00752
KEGG	hsa00240	Pyrimidine metabolism	0.000188737	0.0112023	7	66	2.03055
GSEA	c2:627	Genes downregulated in response to glutamine starvation (Human)	0.000192014	0.00402883	15	254	1.22176
KEGG	hsa03030	DNA replication	0.000196532	0.0112023	5	30	2.55225
HUGE	C0002938	Aneuploidy	0.000197185	0.0427103	5	27	2.55092
GO	GO:0051656	establishment of organelle localization	0.000204092	0.00558323	5	27	2.52823
GO	GO:0051438	regulation of ubiquitin-protein ligase activity	0.000204456	0.00558323	7	59	1.98837
GO	GO:0044454	nuclear chromosome part	0.000208866	0.00564166	6	42	2.21068
L2L	e2f1_dna_up	DNA replication genes upregulated by E2F1 induction; PMID: 11313881; species: rat; keywords: mitogen,cancer; platform: U34A; repository:	0.000210001	0.00463856	4	14	2.99561
L2L	p21_middle_dn	Down-regulated at intermediate timepoints (12-16 hrs) follwing ectopic expression of p21 (CDKN1A) in OvCa cells; PMID: 12138103; species: human; keywords: cancer; platform: GeneAlbum; repository:	0.000210001	0.00463856	4	14	2.99561
GSEA	c2:1338	Down-regulated following treatment with Et-743 at any timepoint in at least 8 of 11 sarcoma cell lines (Human)	0.000217911	0.0045517	12	175	1.38685
L2L	uvb_nhek1_c6	Downregulated by UV-B light in normal human epidermal keratinocytes, cluster 6; PMID: 12771951; species: human; keywords: dnadamage; platform: U95Av2; repository:	0.000222443	0.00477299	10	113	1.5587
L2L	heatshock_4hr_dn	Down-regulated at 4 hours following 1.5 hr 43degC heat shock of HeLa cells compared to untreated controls (> 1.5-fold, FDR < 0.05).; PMID: 17216044; species: human; keywords: inflammation,cancer; platform: U133_2.0; repository:	0.000232144	0.00484277	31	707	0.803222
BioGRID	MCM4	minichromosome maintenance complex component 4	0.000242065	0.0345115	4	12	2.98563
GSEA	c5:958	Genes annotated by the GO term GO:0051301. The processes resulting in the physical partitioning and separation of a cell into daughter cells. (Homo sapiens)	0.000242868	0.0050279	4	16	2.94036
GSEA	c5:958	Genes annotated by the GO term GO:0051301. The processes resulting in the physical partitioning and separation of a cell into daughter cells. (Homo sapiens)	0.000242868	0.0050279	4	16	2.94036
GSEA	c5:138	Genes annotated by the GO term GO:0044428. Any constituent part of the nucleus, a membrane-bounded organelle of eukaryotic cells in which chromosomes are housed and replicated. (Homo sapiens)	0.000252915	0.00518978	20	413	1.00889
GSEA	c5:138	Genes annotated by the GO term GO:0044428. Any constituent part of the nucleus, a membrane-bounded organelle of eukaryotic cells in which chromosomes are housed and replicated. (Homo sapiens)	0.000252915	0.00518978	20	413	1.00889
reactome	BUB1B	Reactome interactions for BUB1B; PMID: 69646	0.000254793	0.00341582	5	17	2.57853
reactome	BUB3	Reactome interactions for BUB3; PMID: 51026	0.000254793	0.00341582	5	17	2.57853
reactome	MAD2L1	Reactome interactions for MAD2L1; PMID: 141438	0.000254793	0.00341582	5	17	2.57853
modules	module_254	Gene expression module 254; PMID: 15448693 (Segal et al. 2004, http://ai.stanford.edu/~erans/cancer/index.html)	0.000256197	0.00349237	7	53	1.95916
GSEA	c2:762	Genes up-regulated by MYC in P493-6 (B-cell) (Human)	0.00026596	0.00543351	6	45	2.16036
L2L	cancer_neoplastic_meta_up	Sixty-seven genes commonly upregulated in cancer relative to normal tissue, from a meta-analysis of the OncoMine gene expression database; PMID: 15184677; species: human; keywords: cancer; platform: Multiple; repository:	0.000270378	0.00548795	7	57	1.94292
GO	GO:0051340	regulation of ligase activity	0.000279683	0.00747324	7	62	1.93298
GSEA	c2:1713	Downregulated by UV-B light in normal human epidermal keratinocytes, cluster 6 (Human)	0.000282728	0.00575086	9	106	1.63048
HUGE	C0006145	Breast Diseases	0.000286664	0.0443511	21	457	1.03263
HUGE	C1458155	Breast Neoplasms	0.000286664	0.0443511	21	457	1.03263
GSEA	c2:1813	Genes involved in pyrimidine metabolism (Homo sapiens)	0.000289229	0.00585751	7	64	1.92562
BioGRID	POLD1	polymerase (DNA directed), delta 1, catalytic subunit 125kDa	0.000297764	0.0371461	6	34	2.1659
GSEA	c2:875	Genes upregulated in diffuse B-cell lymphomas (DLBCL) and downregulated in follicular lymphoma (FL) (fold change of at least 3) (Human)	0.000301904	0.00608775	5	30	2.4333
GSEA	c2:508	The multiplication or reproduction of cells, resulting in the rapid expansion of a cell population. (Generic)	0.000313197	0.00626124	12	182	1.34431
GSEA	c2:757	Cell proliferation genes determined in zebra fish (Zebra Fish)	0.000313197	0.00626124	12	182	1.34431
GSEA	c4:132	Neighborhood of PRKDC (Human)	0.000331428	0.0065974	11	157	1.41272
BioGRID	CCNA1	cyclin A1	0.000342142	0.0379398	4	13	2.88
L2L	cmv_hcmv_timecourse_all_dn	Down-regulated in fibroblasts following infection with human cytomegalovirus (at least 3-fold, with Affymetrix change call, in at least two consectutive timepoints); PMID: 11711622; species: human; keywords: immune; platform: U95A; repository: GDS476	0.000358646	0.00708798	20	381	0.98253
GSEA	c2:120	BRCA1 and 2 block cell cycle progression in response to DNA damage and promote double-stranded break repair; mutations induce breast cancer susceptibility. (Generic)	0.000395601	0.00784131	4	18	2.79705
GSEA	c2:947	Genes overexpressed in TACI low patients (Human)	0.000398956	0.00787431	9	111	1.58019
MP	MP:0002166	altered tumor susceptibility	0.000404549	0.0467439	14	258	1.24586
MP	MP:0002006	tumorigenesis	0.000404549	0.0467439	14	258	1.24586
L2L	cis_xpc_up	Increased expression in XPC-defective fibroblasts, compared to normal fibroblasts, following treatment with cisplatin; PMID: 15107491; species: human; keywords: dnadamage,cancer; platform: AgilentHum1; repository:	0.00041448	0.00793822	10	122	1.4746
L2L	brca_prognosis_pos	Genes whose expression is consistently positively correlated with breast cancer outcomes - higher expression is associated with good prognosis; PMID: 11823860; species: human; keywords: cancer; platform: Hu25K; repository:	0.000422808	0.00793822	5	29	2.36059
GSEA	c1:102	Genes in cytogenetic band chr16q24 (Human)	0.000427039	0.00835777	6	49	2.06463
GSEA	c2:384	(Generic)	0.000427039	0.00835777	6	49	2.06463
GSEA	c2:1203	Downregulated by induction of exogenous BRCA1 in EcR-293 cells (Human)	0.000452139	0.00881199	8	90	1.68759
GSEA	c4:499	Neighborhood of RAN (Human)	0.000461408	0.00895516	7	69	1.84241
reactome	PKMYT1	Reactome interactions for PKMYT1; PMID: 74385	0.000466959	0.00616385	4	11	2.85383
GO	GO:0007088	regulation of mitosis	0.000467985	0.0123717	5	32	2.33097
GSEA	c4:124	Neighborhood of MSH2 (Human)	0.000477223	0.00913855	6	50	2.04205
GSEA	c5:343	Genes annotated by the GO term GO:0005815. A region in a eukaryotic cell, such as a centrosome or basal body, from which microtubules grow. (Homo sapiens)	0.000477223	0.00913855	6	50	2.04205
GSEA	c5:343	Genes annotated by the GO term GO:0005815. A region in a eukaryotic cell, such as a centrosome or basal body, from which microtubules grow. (Homo sapiens)	0.000477223	0.00913855	6	50	2.04205
GSEA	c4:933	Genes in module_485 (Homo sapiens)	0.000478705	0.00913855	5	33	2.32379
GSEA	c3:1391	Genes with promoter regions [-2kb,2kb] around transcription start site containing motif NNNNRRCCAATSR. Motif does not match any known transcription factor (Human,Mouse,Rat,Dog)	0.00048123	0.00914926	11	164	1.36546
GSEA	c4:905	Genes in module_439 (Homo sapiens)	0.000493224	0.00933918	4	19	2.73241
GO	GO:0031145	anaphase-promoting complex-dependent proteasomal ubiquitin-dependent protein catabolic process	0.000493598	0.0127396	6	49	2.03664
GO	GO:0005875	microtubule associated complex	0.000496483	0.0127396	7	68	1.83054
GO	GO:0005515	protein binding	0.000497282	0.0127396	116	4469	0.486793
L2L	bleo_mouse_lymph_high_24hrs_dn	Down-regulated at 24 hours following treatment of mouse lymphocytes (TK 3.7.2C) with a high dose of bleomycin; PMID: 15515172; species: mouse; keywords: dnadamage; platform: Mu11K; repository:	0.000498182	0.00912524	5	30	2.32125
modules	module_344	Gene expression module 344; PMID: 15448693 (Segal et al. 2004, http://ai.stanford.edu/~erans/cancer/index.html)	0.000500024	0.00664135	8	77	1.68166
GSEA	c2:901	Genes overexpressed 3-fold or more in freshly isolated CD31+ versus freshly isolated CD31- cells (Human)	0.000511037	0.00963729	22	503	0.899895
GO	GO:0051640	organelle localization	0.000542356	0.0137526	5	33	2.29577
GSEA	c4:109	Neighborhood of BUB3 (Human)	0.000557446	0.0104701	13	222	1.21419
GSEA	c2:791	Genes highly expressed in hepatitis C-related hepatocellular carcinoma (Human)	0.000633709	0.0118073	5	35	2.25689
GSEA	c4:962	Genes in module_533 (Homo sapiens)	0.000633709	0.0118073	5	35	2.25689
MP	MP:0002019	abnormal tumor incidence	0.000634006	0.0671518	13	238	1.2452
BioGRID	POLR1A	polymerase (RNA) I polypeptide A, 194kDa	0.00064525	0.064396	5	26	2.28022
GO	GO:0051437	positive regulation of ubiquitin-protein ligase activity during mitotic cell cycle	0.000682517	0.0171319	6	52	1.97036
reactome	POLE	Reactome interactions for POLE; PMID: 89361	0.000703438	0.00900821	7	43	1.86229
reactome	POLE2	Reactome interactions for POLE2; PMID: 89307	0.000703438	0.00900821	7	43	1.86229
L2L	brca1_overexp_dn	Downregulated by induction of exogenous BRCA1 in EcR-293 cells; PMID: 12032322; species: human; keywords: cancer; platform: HuGeneFL; repository:	0.000713479	0.012461	9	108	1.49762
L2L	breastca_two_classes	Gene set that can be used to differentiate BRCA1-linked and BRCA2-linked breast cancers; PMID: 11207349; species: human; keywords: cancer; platform: cDNA; repository:	0.000713479	0.012461	9	108	1.49762
GSEA	c2:1575	Downregulated by ectopic expression of NF90 in GHOST(3)CXCR4 cells (Human)	0.00072399	0.0134356	5	36	2.22504
GSEA	c5:369	Genes annotated by the GO term GO:0000776. A multisubunit complex that is located at the pericentric region of DNA and provides an attachment point for the spindle microtubules. (Homo sapiens)	0.000737884	0.0135852	4	21	2.61442
GSEA	c5:369	Genes annotated by the GO term GO:0000776. A multisubunit complex that is located at the pericentric region of DNA and provides an attachment point for the spindle microtubules. (Homo sapiens)	0.000737884	0.0135852	4	21	2.61442
L2L	scchn_hpvpos_up	Up-regulated in HPV-positive squamous cell carcinomas of the head and neck (SCCHN) vs. normal oral epithelium.; PMID: 17079134; species: human; keywords: cancer; platform: U133A; repository:	0.000744347	0.0127046	4	19	2.62031
GO	GO:0051443	positive regulation of ubiquitin-protein ligase activity	0.000756548	0.0188002	6	53	1.94919
modules	module_302	Gene expression module 302; PMID: 15448693 (Segal et al. 2004, http://ai.stanford.edu/~erans/cancer/index.html)	0.000764882	0.00990522	8	82	1.61185
MP	MP:0000313	abnormal cell death	0.000813289	0.0795147	10	155	1.41297
L2L	vhl_normal_up	Upregulated in VHL-null renal carcinoma vs. normal renal cells (Fig. 2c+e); PMID: 12692265; species: human; keywords: hypoxia,cancer; platform: SAGE; repository:	0.000818671	0.0136627	17	318	0.999853
GSEA	c4:972	Genes in module_552 (Homo sapiens)	0.000877022	0.0160833	3	10	3.19815
GSEA	c2:726	Genes upregulated in undifferentiated human embryonic stem cells. (Human)	0.00088208	0.0161127	6	56	1.91627
L2L	rcc_nl_up	Upregulated in VHL-rescued renal carcinoma vs. normal renal cells (Fig. 2d+e); PMID: 12692265; species: human; keywords: hypoxia,cancer; platform: SAGE; repository:	0.000884414	0.014439	19	379	0.930836
GSEA	c4:815	Genes in module_318 (Homo sapiens)	0.000887721	0.0161524	4	22	2.56025
reactome	FBXO5	Reactome interactions for FBXO5; PMID: 54694	0.000958471	0.0120936	4	13	2.62828
GO	GO:0009987	cellular process	0.000963412	0.0237037	163	6958	0.563326
GSEA	c5:441	Genes annotated by the GO term GO:0051325. Progression through interphase, the stage of cell cycle between successive rounds of chromosome segregation. Canonically, interphase is the stage of the cell cycle during which the biochemical and physiologic functions of the cell are performed and replication of chromatin occurs. (Homo sapiens)	0.000969541	0.017511	6	57	1.89674
GSEA	c2:689	Genes induced in the liver during hepatitis B viral clearance in chimpanzees. (Chimpanzee)	0.00096991	0.017511	7	78	1.70794
GO	GO:0051351	positive regulation of ligase activity	0.0010163	0.02476	6	56	1.88824
GSEA	c2:1686	Downregulated by TPA at two consecutive timepoints between 2-24hrs in sensitive HL-60 cells (Human)	0.00102491	0.0184326	13	237	1.14361
GSEA	c2:194	Activated Cdc2-cyclin B kinase regulates the G2/M transition; DNA damage stimulates the DNA-PK/ATM/ATR kinases, which inactivate Cdc2. (Generic)	0.00105777	0.0189505	4	23	2.50885
L2L	serum_fibroblast_core_up	Core group of genes consistently up-regulated following exposure to serum in a variety of human fibroblast cell lines (higher expression in activated cells, not cell-cycle dependent) ; PMID: 14737219; species: human; keywords: mitogen,cancer; platform: cDNA; repository: E-SMDB-2287,E-SMDB-2503,GDS1568	0.00106152	0.0169617	11	162	1.26585
GO	GO:0030705	cytoskeleton-dependent intracellular transport	0.00113665	0.027423	7	78	1.67991
L2L	et743_sarcoma_dn	Down-regulated following treatment with Et-743 at any timepoint in at least 8 of 11 sarcoma cell lines; PMID: 15897246; species: human; keywords: cancer,dnadamage,chromatin; platform: Oncochip; repository:	0.00114222	0.0178709	12	189	1.19032
modules	module_439	Gene expression module 439; PMID: 15448693 (Segal et al. 2004, http://ai.stanford.edu/~erans/cancer/index.html)	0.00117956	0.0149028	4	20	2.49077
GSEA	c2:745	Cell-proliferation-related genes upregulated by SAHA and depsipeptide (histone deacetylase inhibitors) (Human)	0.00118378	0.0211215	5	40	2.10684
GSEA	c5:163	Genes annotated by the GO term GO:0005871. Any complex that includes a dimer of molecules from the kinesin superfamily, a group of related proteins that contain an extended region of predicted alpha-helical coiled coil in the main chain that likely produces dimerization. The native complexes of several kinesin family members have also been shown to contain additional peptides, often designated li…	0.00118803	0.0211215	3	11	3.08027
GSEA	c2:1642	Core group of genes consistently up-regulated following exposure to serum in a variety of human fibroblast cell lines (higher expression in activated cells, not cell-cycle dependent) (Human)	0.00125163	0.0220836	9	130	1.40891
GSEA	c5:1640	Genes annotated by the GO term GO:0006974. A change in state or activity of a cell or an organism (in terms of movement, secretion, enzyme production, gene expression, etc.) as a result of a stimulus indicating damage to its DNA from environmental insults or errors during metabolism. (Homo sapiens)	0.00125163	0.0220836	9	130	1.40891
GSEA	c2:1246	Increased expression in XPC-defective fibroblasts, compared to normal fibroblasts, following treatment with cisplatin (Human)	0.00125759	0.0221051	8	105	1.5199
GO	GO:0005871	kinesin complex	0.00128635	0.0307362	3	11	3.05214
GSEA	c2:813	Genes up-regulated in hepatoma tissue of Myc transgenic mice (Mouse)	0.00132639	0.0232268	5	41	2.07934
GO	GO:0000079	regulation of cyclin-dependent protein kinase activity	0.00133698	0.0316418	5	40	2.07879
modules	module_485	Gene expression module 485; PMID: 15448693 (Segal et al. 2004, http://ai.stanford.edu/~erans/cancer/index.html)	0.00140225	0.0172944	5	35	2.07673
GO	GO:0043234	protein complex	0.00143654	0.0336773	39	1160	0.606418
GSEA	c5:912	Genes annotated by the GO term GO:0003774. Catalysis of movement along a polymeric molecule such as a microfilament or microtubule, coupled to the hydrolysis of a nucleoside triphosphate. (Homo sapiens)	0.00146418	0.0255436	4	25	2.41333
modules	module_552	Gene expression module 552; PMID: 15448693 (Segal et al. 2004, http://ai.stanford.edu/~erans/cancer/index.html)	0.00147065	0.0177162	3	10	3.01622
GO	GO:0006334	nucleosome assembly	0.00149737	0.0347755	5	41	2.05128
L2L	inos_all_up	Upregulated following iNOS induction in hepatocytes (Tables 3-17); PMID: 12381414; species: mouse; keywords: hypoxia; platform: Mu6500; repository:	0.00151658	0.0232439	5	38	2.05202
GSEA	c1:346	Genes in cytogenetic band chr10p14 (Human)	0.00156057	0.0269228	3	12	2.9748
GSEA	c2:301	The ATM protein kinase recognizes DNA damage and blocks cell cycle progression by phosphorylating chk1 and p53, which normally inhibits Rb to allow G1/S transitions. (Generic)	0.00156057	0.0269228	3	12	2.9748
GSEA	c2:1600	Down-regulated at intermediate timepoints (12-16 hrs) follwing ectopic expression of p21 (CDKN1A) in OvCa cells (Human)	0.00156057	0.0269228	3	12	2.9748
GSEA	c2:625	Genes downregulated in response to rapamycin starvation (Human)	0.00161734	0.0277992	11	190	1.20672
GSEA	c5:392	Genes annotated by the GO term GO:0005813. A structure comprised of a core structure (in most organisms, a pair of centrioles) and peripheral material from which a microtubule-based structure, such as a spindle apparatus, is organized. Centrosomes occur close to the nucleus during interphase in many eukaryotic cells, though in animal cells it changes continually during the cell-division cycle. (H…	0.00164911	0.0281376	5	43	2.02649
GSEA	c5:392	Genes annotated by the GO term GO:0005813. A structure comprised of a core structure (in most organisms, a pair of centrioles) and peripheral material from which a microtubule-based structure, such as a spindle apparatus, is organized. Centrosomes occur close to the nucleus during interphase in many eukaryotic cells, though in animal cells it changes continually during the cell-division cycle. (H…	0.00164911	0.0281376	5	43	2.02649
GO	GO:0007076	mitotic chromosome condensation	0.00168902	0.0381566	3	12	2.94667
GO	GO:0016202	regulation of striated muscle development	0.00168902	0.0381566	3	12	2.94667
GO	GO:0022408	negative regulation of cell-cell adhesion	0.00168902	0.0381566	3	12	2.94667
L2L	pubertal_mammary_6-7wks_dn	Down-regulated > 1.5-fold in the developing mouse mammary gland between 6 and 7 weeks of age.; PMID: 17486082; species: mouse; keywords: development; platform: MOE430A; repository:	0.00169531	0.0254635	6	57	1.78446
GSEA	c2:1565	Up-regulated at 4 hours following treatment of mouse lymphocytes (TK 3.7.2C) with a high dose of methyl methanesulfonate (MMS) (Mouse)	0.00170334	0.0289567	4	26	2.36878
reactome	WEE1	Reactome interactions for WEE1; PMID: 104871	0.00173351	0.0215559	4	15	2.44355
GO	GO:0003774	motor activity	0.00175566	0.0393047	7	84	1.59921
GSEA	c2:744	Cell-proliferation-related genes downregulated by SAHA and depsipeptide (histone deacetylase inhibitors) (Human)	0.00178261	0.0301234	6	64	1.76972
GSEA	c3:1193	Genes with promoter regions [-2kb,2kb] around transcription start site containing motif NNNRRCCAATSRGNNN. Motif does not match any known transcription factor (Human,Mouse,Rat,Dog)	0.0017849	0.0301234	10	164	1.2666
modules	module_533	Gene expression module 533; PMID: 15448693 (Segal et al. 2004, http://ai.stanford.edu/~erans/cancer/index.html)	0.00181112	0.0213218	5	37	2.01389
L2L	nf90_dn	Downregulated by ectopic expression of NF90 in GHOST(3)CXCR4 cells; PMID: 12036489; species: human; keywords: immune; platform: HuGeneFL; repository:	0.00191712	0.0282305	5	40	1.99462
GSEA	c5:118	Genes annotated by the GO term GO:0016585. Any complex that mediates dynamic changes in eukaryotic chromatin. (Homo sapiens)	0.00199873	0.0333694	3	13	2.87939
GSEA	c5:170	Genes annotated by the GO term GO:0031497. The assembly of DNA, histone proteins, and other associated proteins into chromatin structure, beginning with the formation of the basic unit, the nucleosome, followed by organization of the nucleosomes into higher order structures, ultimately giving rise to a complex organization of specific domains within the nucleus. (Homo sapiens)	0.00199873	0.0333694	3	13	2.87939
GSEA	c5:118	Genes annotated by the GO term GO:0016585. Any complex that mediates dynamic changes in eukaryotic chromatin. (Homo sapiens)	0.00199873	0.0333694	3	13	2.87939
GO	GO:0005815	microtubule organizing center	0.00201243	0.0446082	8	110	1.44153
modules	module_318	Gene expression module 318; PMID: 15448693 (Segal et al. 2004, http://ai.stanford.edu/~erans/cancer/index.html)	0.00203754	0.0234543	4	23	2.32776
GO	GO:0010498	proteasomal protein catabolic process	0.00204641	0.0446082	6	64	1.74165
GO	GO:0043161	proteasomal ubiquitin-dependent protein catabolic process	0.00204641	0.0446082	6	64	1.74165
GSEA	c2:1283	Down-regulated in fibroblasts following infection with human cytomegalovirus (at least 3-fold, with Affymetrix change call, in at least two consectutive timepoints) (Human)	0.00215156	0.0357928	15	321	0.96841
GO	GO:0048634	regulation of muscle development	0.00216234	0.0467255	3	13	2.85125
KEGG	hsa04115	p53 signaling pathway	0.00219292	0.0937474	5	50	1.9749
GO	GO:0043283	biopolymer metabolic process	0.00220814	0.0473036	80	2933	0.439647
GSEA	c2:1095	Genes downregulated in Hoxa9/Meis1 transduced cells vs control (Human)	0.00223646	0.0369412	5	46	1.95207
GSEA	c2:1096	Genes upregulated in Hoxa9/Meis1 transduced cells vs control (Human)	0.00223646	0.0369412	5	46	1.95207
GSEA	c2:1196	Down-regulated at 24 hours following treatment of mouse lymphocytes (TK 3.7.2C) with a high dose of bleomycin (Mouse)	0.00226052	0.0372068	4	28	2.28519
GO	GO:0006139	nucleobase, nucleoside, nucleotide and nucleic acid metabolic process	0.00233018	0.0494914	62	2145	0.473071
L2L	elongina_ko_dn	Downregulated in MES cells from elongin-A knockout mice; PMID: 12604609; species: mouse; keywords: transcription; platform: GEM2; repository:	0.00236565	0.0341654	9	128	1.31285
GO	GO:0005578	proteinaceous extracellular matrix	0.00238136	0.0501499	10	166	1.22543
GSEA	c4:739	Genes in module_222 (Homo sapiens)	0.00250623	0.0409615	3	14	2.79228
GSEA	c4:871	Genes in module_392 (Homo sapiens)	0.00250623	0.0409615	3	14	2.79228
GSEA	c4:137	Neighborhood of RAD54L (Human)	0.00253832	0.0413408	7	92	1.52879
GSEA	c2:1787	Genes selected in supervised analyses to discriminate cells expressing c-Myc oncogene from control cells expressing GFP. (Human)	0.00264212	0.0428816	8	118	1.39397
L2L	uvb_nhek1_dn	Downregulated by UV-B light in normal human epidermal keratinocytes; PMID: 12771951; species: human; keywords: dnadamage; platform: U95Av2; repository:	0.00268331	0.0380219	13	237	1.02987
GO	GO:0016796	exonuclease activity, active with either ribo- or deoxyribonucleic acids and producing 5'-phosphomonoesters	0.00271027	0.0558869	3	14	2.76413
GO	GO:0031012	extracellular matrix	0.00271379	0.0558869	10	169	1.20617
GO	GO:0043284	biopolymer biosynthetic process	0.00272125	0.0558869	49	1608	0.51004
GSEA	c3:157	Genes with promoter regions [-2kb,2kb] around transcription start site containing motif KTGGYRSGAA. Motif does not match any known transcription factor (Human,Mouse,Rat,Dog)	0.00296313	0.0479245	5	49	1.88276
GSEA	c2:1562	Up-regulated at 24 hours following treatment of human lymphocytes (TK6) with a high dose of methyl methanesulfonate (MMS) (Human)	0.00308652	0.0492535	3	15	2.71213
GSEA	c4:688	Genes in module_168 (Homo sapiens)	0.00308652	0.0492535	3	15	2.71213
GSEA	c5:830	Genes annotated by the GO term GO:0051656. The directed movement of an organelle to a specific location. (Homo sapiens)	0.00308652	0.0492535	3	15	2.71213
GSEA	c2:1334	Down-regulated at48 hours following treatment with Et-743 in at least 8 of 11 sarcoma cell lines (Human)	0.0030876	0.0492535	8	121	1.36699
GSEA	c2:1925	Genes involved in p53 signaling pathway (Homo sapiens)	0.00323934	0.0514977	5	50	1.86068
GO	GO:0031497	chromatin assembly	0.00333321	0.0673417	5	49	1.85466
GO	GO:0051436	negative regulation of ubiquitin-protein ligase activity during mitotic cell cycle	0.00333321	0.0673417	5	49	1.85466
GSEA	c5:42	Genes annotated by the GO term GO:0045934. Any process that stops, prevents or reduces the frequency, rate or extent of the chemical reactions and pathways involving nucleobases, nucleosides, nucleotides and nucleic acids. (Homo sapiens)	0.00334094	0.0527528	9	150	1.255
GSEA	c5:42	Genes annotated by the GO term GO:0045934. Any process that stops, prevents or reduces the frequency, rate or extent of the chemical reactions and pathways involving nucleobases, nucleosides, nucleotides and nucleic acids. (Homo sapiens)	0.00334094	0.0527528	9	150	1.255
GSEA	c2:1386	Downregulated by butyrate at 12 hrs in SW260 colon carcinoma cells (Human)	0.00353363	0.0556069	5	51	1.83907
GO	GO:0051352	negative regulation of ligase activity	0.0036423	0.0721173	5	50	1.83257
GO	GO:0051444	negative regulation of ubiquitin-protein ligase activity	0.0036423	0.0721173	5	50	1.83257
GSEA	c3:1149	Genes with promoter regions [-2kb,2kb] around transcription start site containing motif NCTGATTGGYTASY. Motif does not match any known transcription factor (Human,Mouse,Rat,Dog)	0.00364862	0.0572232	9	152	1.24081
GO	GO:0003697	single-stranded DNA binding	0.00365665	0.0721173	4	31	2.14343
GSEA	c4:722	Genes in module_204 (Homo sapiens)	0.00373043	0.0583068	6	74	1.61211
GSEA	c4:413	Neighborhood of SMC1L1 (Human)	0.00374275	0.0583068	3	16	2.63792
L2L	mms_mouse_lymph_high_4hrs_up	Up-regulated at 4 hours following treatment of mouse lymphocytes (TK 3.7.2C) with a high dose of methyl methanesulfonate (MMS); PMID: 15515172; species: mouse; keywords: dnadamage; platform: U74A; repository:	0.00382555	0.0532034	4	29	2.13359
GO	GO:0022407	regulation of cell-cell adhesion	0.00404413	0.0791312	3	16	2.60976
GSEA	c2:964	The following tables are gene lists which included differentially expressed genes with at least two-fold changes (Sig log-average &gt;1) in 4 out of 4 comparisons as described in the text Down-regulated (Human)	0.00417651	0.0640326	4	33	2.10235
GSEA	c2:1178	Upregulated by sodium arsenite in fibroblasts (Clusters 1, 2, and 3) (Human)	0.00417651	0.0640326	4	33	2.10235
GSEA	c2:1175	Upregulated late by sodium arsenite in fibroblasts (Cluster 3) (Human)	0.00417651	0.0640326	4	33	2.10235
GSEA	c5:1209	Genes annotated by the GO term GO:0006310. The processes by which a new genotype is formed by reassortment of genes resulting in gene combinations different from those that were present in the parents. In eukaryotes genetic recombination can occur by chromosome assortment, intrachromosomal recombination, or nonreciprocal interchromosomal recombination. Intrachromosomal recombination occurs by cro…	0.00417651	0.0640326	4	33	2.10235
GSEA	c5:1552	Genes annotated by the GO term GO:0051329. Progression through interphase, the stage of cell cycle between successive rounds of mitosis. Canonically, interphase is the stage of the cell cycle during which the biochemical and physiologic functions of the cell are performed and replication of chromatin occurs. (Homo sapiens)	0.00417903	0.0640326	5	53	1.79719
GSEA	c2:1714	Downregulated by UV-B light in normal human epidermal keratinocytes (Human)	0.00421993	0.0644474	11	215	1.07403
L2L	hdaci_colon_but12hrs_dn	Downregulated by butyrate at 12 hrs in SW260 colon carcinoma cells; PMID: 10969808; species: human; keywords: chromatin,cancer; platform: cDNA; repository:	0.00431505	0.05892	5	48	1.79297
GO	GO:0005829	cytosol	0.00453516	0.0880458	23	618	0.694272
GSEA	c5:105	Genes annotated by the GO term GO:0000228. A chromosome found in the nucleus of a eukaryotic cell. (Homo sapiens)	0.00465976	0.0707008	4	34	2.06946
GSEA	c5:105	Genes annotated by the GO term GO:0000228. A chromosome found in the nucleus of a eukaryotic cell. (Homo sapiens)	0.00465976	0.0707008	4	34	2.06946
GSEA	c3:1438	Genes with promoter regions [-2kb,2kb] around transcription start site containing the motif TTGGCGCGRAANNGNM which matches annotation for E2F1: E2F transcription factor 1 (Human,Mouse,Rat,Dog)	0.00470688	0.0711839	9	158	1.19935
L2L	17aag_ovca_dn	Down-regulated 24 hours following treatment of human ovarian cancer cells (A2780) with the HSP90 inhibitor 17AAG (60 nM); PMID: 17409432; species: human; keywords: cancer,inflammation; platform: cDNA; repository:	0.00471923	0.0632883	5	49	1.77038
GO	GO:0016605	PML body	0.00483636	0.0931656	3	17	2.54066
GSEA	c4:121	Neighborhood of HDAC2 (Human)	0.00484454	0.0730287	11	219	1.05428
modules	module_222	Gene expression module 222; PMID: 15448693 (Segal et al. 2004, http://ai.stanford.edu/~erans/cancer/index.html)	0.00510195	0.05623	3	15	2.5299
modules	module_392	Gene expression module 392; PMID: 15448693 (Segal et al. 2004, http://ai.stanford.edu/~erans/cancer/index.html)	0.00510195	0.05623	3	15	2.5299
L2L	il2_pbmc_24hr_dn	Down-regulated at 24 hr following treatment of peripheral blood mononuclear cells (PBMC) with recombinant IL-2.; PMID: 17471163; species: human; keywords: immune,inflammation; platform: U133A; repository:	0.00512585	0.0675353	15	316	0.870706
GSEA	c5:1125	Genes annotated by the GO term GO:0000079. Any process that modulates the frequency, rate or extent of CDK activity. (Homo sapiens)	0.00517925	0.0778224	4	35	2.0376
GSEA	c5:701	Genes annotated by the GO term GO:0048037. Interacting selectively with a cofactor, a substance that is required for the activity of an enzyme or other protein. Cofactors may be inorganic, such as the metal atoms zinc, iron, and copper in certain forms, or organic, in which case they are referred to as coenzymes. Cofactors may either be bound tightly to active sites or bind loosely with the subst…	0.00529422	0.0792941	3	18	2.50418
GSEA	c5:972	Genes annotated by the GO term GO:0046982. Interacting selectively with a nonidentical protein to form a heterodimer. (Homo sapiens)	0.00571512	0.0853239	5	57	1.7183
GSEA	c2:983	Genes with at least five fold change in expression between immature and mature B cells (Mouse)	0.00615395	0.0915818	5	58	1.6995
modules	module_168	Gene expression module 168; PMID: 15448693 (Segal et al. 2004, http://ai.stanford.edu/~erans/cancer/index.html)	0.00616906	0.0665744	3	16	2.45563
GSEA	c5:1036	Genes annotated by the GO term GO:0007346. Any process that modulates the rate or extent of progress through the mitotic cell cycle. (Homo sapiens)	0.0061944	0.0915985	3	19	2.44345
GSEA	c5:1405	Genes annotated by the GO term GO:0051640. The processes by which an organelle is transported to, and/or maintained in, a specific location. (Homo sapiens)	0.0061944	0.0915985	3	19	2.44345
GSEA	c4:821	Genes in module_325 (Homo sapiens)	0.00633162	0.0933314	4	37	1.97677
GSEA	c3:109	Genes with promoter regions [-2kb,2kb] around transcription start site containing motif ACTAYRNNNCCCR. Motif does not match any known transcription factor (Human,Mouse,Rat,Dog)	0.00665507	0.0977896	12	261	0.956149
L2L	mms_human_lymph_high_24hrs_up	Up-regulated at 24 hours following treatment of human lymphocytes (TK6) with a high dose of methyl methanesulfonate (MMS); PMID: 15515172; species: human; keywords: dnadamage; platform: U95A; repository:	0.0071733	0.0928819	3	18	2.39186
modules	module_161	Gene expression module 161; PMID: 15448693 (Segal et al. 2004, http://ai.stanford.edu/~erans/cancer/index.html)	0.00868607	0.0918242	4	34	1.88772
modules	module_204	Gene expression module 204; PMID: 15448693 (Segal et al. 2004, http://ai.stanford.edu/~erans/cancer/index.html)	0.00927468	0.0960857	6	75	1.41674
modules	module_405	Gene expression module 405; PMID: 15448693 (Segal et al. 2004, http://ai.stanford.edu/~erans/cancer/index.html)	0.00946104	0.0960944	5	54	1.5956
